# Supplementary material for: At-TAX: a whole genome tiling array resource for developmental expression analysis and transcript identification in Arabidopsis thaliana
Source: Genome Biol. 2008 Jul 9;9(7):R112. doi: 10.1186/gb-2008-9-7-r112 (PMC2530869; doi:10.1186/gb-2008-9-7-r112)
Supplement: Additional data file 9 — Presented are gene identifiers with corresponding expression values and z-scores in all samples we analyzed. [file gb-2008-9-7-r112-S9.txt]

tair_id	roots	seedlings	expanding leaves	senescing leaves	stem	vegetative shoot meristem	inflorescence shoot meristem	whole inflorescences	whole inflorescences (clv3-7)	flowers	fruits	zscore_roots	zscore_seedlings	zscore_expanding leaves	zscore_senescing leaves	zscore_stem	zscore_vegetative shoot meristem	zscore_inflorescence shoot meristem	zscore_whole inflorescences	zscore_whole inflorescences (clv3-7)	zscore_flowers	zscore_fruits
AT1G01010	8.504666667	7.51384	7.271046667	7.988603333	6.893236667	6.798286667	7.03518	6.96899	7.444166667	7.5672	7.96922	1.784919359	-0.170410771	-0.649547169	0.766502901	-1.395129925	-1.582507397	-1.115014254	-1.245635791	-0.307906433	-0.065108382	0.728251189
AT1G01020	10.472	10.2767	10.1745	9.781803333	10.17866667	10.17542	10.6802	10.09812333	10.05402	9.77867	9.944666667	0.724860539	0.475865369	0.345566821	-0.155096636	0.350879058	0.346739763	0.990302395	0.248191393	0.191962428	-0.159091439	0.052543831
AT1G01030	7.8223	8.190396667	7.66035	7.067153333	7.154966667	7.682856667	7.906146667	8.082813333	8.20483	7.60413	7.722736667	0.292909278	1.212215835	-0.111554306	-1.593039022	-1.373728768	-0.055344815	0.502312941	0.943530806	1.248262503	-0.251961485	0.044253874
AT1G01040	6.489913333	6.537006667	6.466283333	6.903393333	6.496803333	6.489383333	6.44527	6.307543333	6.538513333	6.290836667	6.60969	-0.496061812	-0.416710494	-0.535877885	0.200643656	-0.4844523	-0.496954851	-0.571284929	-0.803351587	-0.414171791	-0.831501983	-0.294240542
AT1G01050	10.84893333	10.69736667	10.87073333	10.6637	11.09566667	10.29478	10.68493333	10.53646667	10.89103333	10.71823333	10.67906667	0.531841692	0.354858932	0.557297316	0.315546729	0.819949541	-0.115237171	0.340340663	0.166977739	0.581001407	0.379224713	0.33349022
AT1G01060	8.008806667	9.627206667	8.374753333	9.959756667	8.126906667	9.697066667	9.37636	9.432906667	8.77607	8.424616667	8.537296667	-1.48464246	0.482314421	-1.039881391	0.886486141	-1.341107112	0.567220259	0.177442587	0.246167781	-0.55213264	-0.979278928	-0.842330892
AT1G01070	9.73015	8.94841	7.458616667	9.337656667	7.709363333	9.895863333	6.3606	7.061266667	8.298373333	9.255176667	6.72822	1.383728506	0.67806473	-0.666747085	1.029431262	-0.440402214	1.533315192	-1.65790858	-1.025428362	0.091287376	0.954977929	-1.326064083
AT1G01080	9.05225	11.27726667	11.56416667	10.74513333	10.75993333	10.6241	10.6464	10.8005	10.62686667	10.51043333	10.6432	-2.940776803	1.133184708	1.658492934	0.158859099	0.185957606	-0.06275054	-0.021919681	0.260234371	-0.057684828	-0.270871959	-0.027778818
AT1G01090	12.4585	12.66883333	12.43626667	11.98556667	12.45173333	12.36973333	12.03313333	12.3177	12.45023333	12.20493333	12.14393333	0.614751556	1.276199296	0.544833071	-0.872510018	0.593472017	0.335601741	-0.722924293	0.171969424	0.588754878	-0.182654618	-0.374484945
AT1G01100	13.35516667	13.21586667	13.2721	12.82206667	13.04426667	13.26133333	13.42376667	13.2938	13.3036	13.39606667	13.22873333	0.634463489	0.316615672	0.444926097	-0.581937597	-0.07493268	0.420359252	0.790991559	0.494440079	0.516801232	0.727787076	0.345974192
AT1G01110	7.88219	7.055963333	6.207566667	6.379183333	8.172383333	7.19914	8.302983333	7.458306667	7.901286667	7.243763333	7.94055	0.659030193	-0.54050818	-1.772233564	-1.523075814	1.080340777	-0.332640397	1.269949413	0.043624827	0.686755254	-0.267855026	0.743758831
AT1G01120	10.62403333	11.46013333	11.28213333	10.35673	11.8686	9.77476	11.30463333	10.8455	10.63176667	11.2368	11.24456667	-0.500647352	0.815137597	0.535015936	-0.921307204	1.457948615	-1.837163402	0.570424573	-0.152121449	-0.488477272	0.46367409	0.475896627
AT1G01130	9.810893333	9.89896	9.67822	9.417083333	11.39263333	10.45776667	11.41443333	11.08963333	10.8627	10.3644	10.4304	-0.454529624	-0.353027469	-0.607443659	-0.908419449	1.368521319	0.291030987	1.393647137	1.019295507	0.757741126	0.183420261	0.259489249
AT1G01140	8.497193333	11.24383333	11.4971	12.09943333	10.817	9.857243333	11.24853333	11.06173333	11.05743333	11.159	10.76343333	-3.0136634	0.225642095	0.524337267	1.234711279	-0.277752439	-1.409660896	0.231185135	0.010878773	0.005807481	0.125592186	-0.340927371
AT1G01150	6.136353333	6.094783333	6.075043333	6.022376667	6.244756667	6.535943333	6.757673333	6.847966667	6.58363	6.257556667	6.008963333	-0.516807137	-0.637130142	-0.694266927	-0.846708871	-0.203037233	0.639793052	1.281583287	1.542934388	0.77782055	-0.165988051	-0.885533326
AT1G01160	9.55721	9.3914	8.895046667	9.515913333	9.09475	9.2707	10.05784333	9.67488	9.84837	9.904633333	10.4182	-0.098863857	-0.467614749	-1.571472989	-0.190705016	-1.127345479	-0.736043872	1.014512831	0.162826738	0.548657462	0.673783537	1.815923135
AT1G01170	10.08901667	12.37216667	12.6604	12.4414	12.0944	12.3884	12.53866667	12.4471	12.30766667	12.2297	12.35693333	-2.152636841	0.490181138	0.823820293	0.570320901	0.16865748	0.508971733	0.682910128	0.57691883	0.415520358	0.325271488	0.472548076
AT1G01180	8.236226667	8.57335	8.22422	9.000273333	6.81763	7.05525	6.508423333	6.814466667	6.921806667	7.25975	6.170336667	0.882047017	1.277327754	0.867969071	1.777899958	-0.781272844	-0.502660836	-1.143820989	-0.784981886	-0.659124581	-0.262882385	-1.540231244
AT1G01190	10.5605	8.525716667	9.32245	6.43502	5.92834	8.106356667	5.46979	5.29608	5.71838	5.67592	5.46627	2.236813674	0.991179605	1.478916145	-0.288682951	-0.598857434	0.734459838	-0.879568158	-0.985908273	-0.727388726	-0.75338148	-0.881722998
AT1G01200	9.156916667	7.888943333	7.70957	6.882293333	10.52476667	8.20196	7.109246667	7.576263333	8.129843333	7.535973333	7.35897	1.28396532	-0.022945634	-0.207827262	-1.060508394	2.693820007	0.29968332	-0.826585653	-0.345227582	0.225352056	-0.38675483	-0.569193679
AT1G01210	9.100713333	9.005946667	8.568803333	7.87109	8.20781	8.645	8.944863333	8.474963333	8.815546667	8.5991	9.04888	0.979197202	0.826740094	0.123480069	-0.998975334	-0.457272653	0.246062448	0.728471487	-0.027486252	0.520431617	0.172220225	0.895809653
AT1G01220	7.060953333	7.142486667	7.151613333	6.917203333	7.160406667	6.660173333	6.529516667	6.371673333	6.556913333	6.16315	6.600963333	0.478555716	0.694762926	0.718964698	0.097364548	0.742282549	-0.584218519	-0.930689248	-1.349252619	-0.858039736	-1.902207422	-0.741229503
AT1G01225	8.587003333	8.209706667	7.763576667	6.55363	8.310926667	7.98679	8.657256667	8.27409	8.48218	8.19281	8.705686667	0.969782863	0.321412269	-0.445245903	-2.524495225	0.495355156	-0.061661911	1.09051066	0.432052685	0.789647778	0.292375962	1.173735853
AT1G01230	9.618636667	9.63868	9.611136667	9.778283333	9.754606667	9.096696667	9.29605	9.114656667	9.441933333	9.447783333	9.762916667	0.671662577	0.705490031	0.659004707	0.941100807	0.901141318	-0.209223899	0.127227906	-0.17891252	0.373437538	0.383310677	0.915166238
AT1G01240	8.57794	9.30039	9.23707	9.96261	8.49481	7.847146667	7.875556667	7.436366667	8.532306667	9.338936667	8.577096667	-0.011370351	1.010645622	0.921069802	1.947457052	-0.128970445	-1.045189245	-1.004998957	-1.626300355	-0.075925678	1.065175775	-0.012563375
AT1G01250	7.248726667	7.888016667	8.227776667	8.86766	10.52486667	6.96392	9.44107	9.5101	10.01000667	10.2858	9.95315	-1.415376332	-0.844778164	-0.541525441	0.029602307	1.508741803	-1.669580469	0.541399294	0.603012007	1.049203607	1.295362895	0.9984562
AT1G01260	7.50188	7.35335	6.947483333	7.335453333	7.11516	6.631773333	7.04213	6.916573333	7.36349	6.905713333	7.174136667	0.006018364	-0.193851653	-0.740007834	-0.217934378	-0.514373025	-1.164844319	-0.612646151	-0.781602005	-0.18020672	-0.79621581	-0.435010826
AT1G01280	5.235036667	5.065963333	5.21467	5.5003	5.300753333	5.13751	6.40264	9.04767	9.94342	4.814263333	5.114283333	-0.633487323	-0.726537602	-0.644696211	-0.487498439	-0.597319856	-0.687161568	0.00910849	1.4648128	1.957792892	-0.865061844	-0.69994447
AT1G01290	9.321806667	9.133203333	9.077543333	9.34978	9.32388	8.842623333	9.491216667	9.020056667	9.406726667	9.287576667	9.796176667	0.45294431	0.069692598	-0.043411397	0.509787568	0.457157431	-0.520780968	0.797194178	-0.160227272	0.625506136	0.383387183	1.416888646
AT1G01300	10.48733333	10.45436667	10.01166667	9.059856667	10.94	10.59253333	11.0047	11.08463333	11.0989	10.7974	11.32156667	0.147557664	0.110403271	-0.388532518	-1.4612501	0.657726177	0.266121127	0.730644961	0.820732155	0.836811104	0.497011825	1.08776292
AT1G01310	5.823413333	6.14042	5.852686667	6.598443333	6.092013333	6.07828	5.628093333	6.53165	8.34145	11.03286667	9.807153333	-0.812667598	-0.61292179	-0.794222479	-0.324321421	-0.643422816	-0.652076186	-0.935738673	-0.366407881	0.773946571	2.469807427	1.697485813
AT1G01320	7.11668	8.958966667	8.964753333	8.85055	8.258893333	8.274383333	7.984063333	7.654043333	7.738246667	7.925036667	7.44193	-1.811183264	0.959785575	0.968489254	0.796716922	-0.093189202	-0.069890815	-0.506558836	-1.002939314	-0.876289745	-0.59534038	-1.321977305
AT1G01340	8.133546667	6.450396667	6.962583333	7.58127	6.34257	6.10931	6.08633	6.153973333	5.87172	6.323516667	5.636013333	2.176548116	-0.080691007	0.606192386	1.435900818	-0.225295214	-0.538115579	-0.568933602	-0.478218467	-0.856742821	-0.250847262	-1.172844363
AT1G01350	6.73763	7.018526667	6.637803333	7.101356667	6.81537	6.6846	6.743126667	6.621403333	7.219193333	6.605746667	6.9256	-0.650486013	0.013783741	-0.886558004	0.209661693	-0.466644989	-0.775892361	-0.637487391	-0.925341034	0.488324073	-0.962366216	-0.205970999
AT1G01360	10.04303333	9.640123333	9.854	11.00276667	10.12099	8.9328	10.07229667	9.964663333	10.46366667	10.26183333	10.45726667	0.323611788	-0.307565817	0.027482115	1.827079529	0.4457346	-1.415621334	0.369454186	0.20084147	0.982553835	0.666372355	0.972527932
AT1G01370	9.957106667	9.673193333	8.87435	7.741683333	9.258613333	10.5353	11.13016667	10.6741	10.63763333	10.2471	10.76946667	0.211317158	-0.04842623	-0.779262897	-1.815504043	-0.427712447	0.740288072	1.284512896	0.867271831	0.833909624	0.476622947	0.954519798
AT1G01380	6.487186667	6.23812	5.40072	4.97676	5.48087	6.59092	5.205563333	5.53208	5.479883333	5.290636667	5.151003333	1.873391165	1.407158434	-0.160386888	-0.954005845	-0.010352546	2.067571606	-0.525704442	0.085508447	-0.012199507	-0.366454017	-0.627836366
AT1G01390	5.613833333	8.052593333	7.911993333	8.725766667	5.519093333	5.3949	5.39569	6.13545	6.260463333	5.833033333	5.235993333	-0.835392693	1.413251695	1.283612287	2.033947228	-0.922747156	-1.037258892	-1.036530478	-0.354439098	-0.239171286	-0.633280616	-1.183777855
AT1G01400	5.61652	6.200386667	6.018343333	5.94335	6.093226667	6.03721	6.750756667	6.810826667	6.768326667	6.01892	6.155496667	-1.487084588	-0.017003236	-0.475358756	-0.664179778	-0.286814696	-0.427855556	1.368738955	1.519985449	1.412977358	-0.473906803	-0.130028959
AT1G01410	4.386396667	4.823263333	4.47595	5.064263333	4.804453333	4.853006667	4.457243333	4.766633333	4.818896667	4.632203333	4.532646667	-1.429014573	0.357729663	-1.062749727	1.343397359	0.280798504	0.479377144	-1.139258263	0.126118204	0.3398704	-0.423688055	-0.830865608
AT1G01420	6.849403333	8.42715	7.73463	9.058403333	7.076873333	7.909823333	6.063443333	6.148873333	6.51653	6.288763333	5.857393333	-0.290758788	1.247495651	0.572309966	1.862948222	-0.068982539	0.743118074	-1.057045597	-0.973753976	-0.615300042	-0.837365532	-1.257938005
AT1G01430	10.4332	11.33983333	10.94473333	10.50116667	11.22613333	10.20291	9.483553333	9.51868	9.787443333	10.15273333	9.96119	0.315286765	1.198974121	0.813873704	0.381533264	1.088151754	0.090825174	-0.6103253	-0.576087653	-0.31412645	0.041918428	-0.144777136
AT1G01440	8.343836667	8.276746667	8.15627	8.510623333	7.786163333	7.709036667	7.792163333	7.346546667	7.562113333	7.587523333	7.218903333	0.666339675	0.5351415	0.299542768	0.992500153	-0.424221124	-0.575046552	-0.412487795	-1.283915635	-0.862363191	-0.812672542	-1.533529176
AT1G01448	7.59214	7.74015	7.624676667	7.7669	7.497113333	7.588693333	7.641886667	7.403746667	7.47976	7.447453333	7.473346667	0.378112769	1.030522958	0.521530463	1.148433725	-0.040753291	0.362920279	0.597390062	-0.452302272	-0.117244687	-0.259648569	-0.145513885
AT1G01460	5.10773	4.963516667	5.305686667	5.196403333	5.07972	5.21881	5.190736667	5.22698	5.648873333	8.03069	7.132283333	-0.604852121	-0.780940766	-0.363141315	-0.49657942	-0.63905314	-0.469220233	-0.503498584	-0.459244427	0.055899516	2.964166449	1.867185964
AT1G01470	11.85673333	11.9904	12.0454	12.1964	12.00356667	10.16943667	10.09040333	10.16661667	10.71083333	11.5011	9.550123333	0.882224516	0.988017904	1.031548849	1.15106108	0.998438948	-0.453223095	-0.515775744	-0.455455045	-0.024722939	0.600750787	-0.943392089
AT1G01480	6.803833333	5.636083333	5.543366667	6.258596667	5.676403333	5.45657	5.46496	5.686176667	5.712086667	7.90229	6.497886667	1.189670978	-0.665058708	-0.812319983	0.323675147	-0.601018715	-0.95017856	-0.936852778	-0.585495794	-0.54434311	2.934342515	0.703737889
AT1G01490	11.2326	11.33343333	11.3207	12.023	10.7845	11.4013	11.6179	11.43196667	11.24963333	11.9244	10.93293333	0.111509075	0.232460779	0.217186878	1.059610502	-0.425996301	0.313868274	0.57368453	0.350653585	0.131940917	0.941337728	-0.247947396
AT1G01500	8.118923333	8.911166667	9.275813333	9.247513333	8.561663333	7.599663333	8.331773333	8.359676667	8.94947	9.215886667	9.00826	-0.761604518	0.620129921	1.256102275	1.206744857	0.010568727	-1.667234637	-0.390377443	-0.341711843	0.686933935	1.151585473	0.789468301
AT1G01510	7.896886667	7.858893333	7.2584	7.06462	7.878693333	7.6144	7.787116667	7.30359	7.672383333	7.119093333	7.616653333	0.362728939	0.275486497	-1.103400284	-1.548368888	0.320952378	-0.285932934	0.110668852	-0.999632448	-0.152788322	-1.423284137	-0.280758702
AT1G01520	5.890096667	6.03004	6.028486667	7.102196667	5.699693333	6.288583333	5.839916667	6.216533333	6.737316667	6.015073333	5.76473	-0.623457928	-0.248595284	-0.252756158	2.623363483	-1.133486489	0.443958161	-0.757873816	0.25095966	1.645968716	-0.288686113	-0.959274426
AT1G01530	5.287976667	5.5175	5.202146667	5.078513333	5.226026667	5.26376	4.797853333	5.12316	5.11019	5.309923333	5.676816667	0.433862954	1.28640683	0.115055103	-0.344169846	0.203755225	0.343912314	-1.386656292	-0.1783338	-0.226509704	0.515381883	1.878174326
AT1G01540	9.624953333	10.12226667	10.05956	9.744906667	10.18436667	9.416613333	9.73059	9.579583333	9.769143333	9.127483333	9.769896667	-0.598459735	0.937558709	0.74388082	-0.227967894	1.129362828	-1.241945565	-0.272186825	-0.738591021	-0.153109722	-2.134962066	-0.150782952
AT1G01550	10.43956667	10.36483333	10.21653333	10.8751	10.02431	9.194066667	9.91717	9.74732	10.25236667	10.6943	10.68566667	0.658359793	0.569978486	0.394595598	1.173431227	0.167267996	-0.814596288	0.040561843	-0.160306556	0.436972897	0.959613114	0.949403142
AT1G01560	6.683256667	7.189176667	7.918883333	8.104103333	7.212206667	6.48504	7.583056667	7.269636667	7.029056667	8.54708	7.526453333	-1.079737528	-0.16980095	1.142633401	1.475766017	-0.128379699	-1.436245663	0.538622949	-0.025087365	-0.457789259	2.272494101	0.43681744
AT1G01570	7.314666667	7.177746667	7.15454	6.999086667	6.446013333	6.572343333	6.882286667	7.099586667	7.915093333	7.37033	7.71381	0.084393435	-0.203393303	-0.252170479	-0.578911699	-1.741394688	-1.475866652	-0.824409005	-0.367674719	1.346406525	0.201389997	0.923337039
AT1G01580	9.743236667	6.736116667	6.610536667	6.98836	6.226673333	6.544893333	6.15566	6.347186667	6.671266667	6.737543333	6.116023333	2.693368027	-0.324600614	-0.450633663	-0.071447275	-0.835881842	-0.516513815	-0.907151366	-0.714933738	-0.38968457	-0.323168801	-0.946931028
AT1G01590	6.1308	5.999653333	6.066926667	6.640003333	7.725376667	6.09797	6.34688	6.84224	7.234963333	6.610423333	6.412943333	-0.80941689	-1.020235972	-0.91209367	0.009130635	1.753875019	-0.862191319	-0.462066946	0.334227335	0.965532536	-0.038419399	-0.355869727
AT1G01600	7.317953333	7.843656667	6.475256667	6.042363333	9.525683333	6.724836667	7.781236667	8.782326667	9.533336667	6.855183333	6.795626667	-0.490985363	-0.104597162	-1.110361404	-1.428534918	1.131680444	-0.926921884	-0.150475417	0.585318595	1.13730559	-0.831118013	-0.874891739
AT1G01610	10.02929	10.67543333	10.4558	10.18023333	11.2132	10.4459	10.42356667	10.78243333	10.97026667	10.24116667	10.5545	-0.793995785	0.32501819	-0.055350618	-0.532586759	1.256341604	-0.072495789	-0.111173449	0.510324591	0.835621029	-0.427060248	0.115581548
AT1G01620	13.55096667	13.30256667	13.07406667	12.52486667	13.52256667	13.27513333	13.46486667	13.2739	13.23703333	13.08716667	13.04003333	1.221437491	0.213223913	-0.714218931	-2.943328823	1.106166695	0.101876654	0.871972156	0.096870762	-0.052764801	-0.661048248	-0.852354474
AT1G01630	9.58246	9.59572	9.650513333	9.35799	9.457893333	9.267276667	9.373673333	9.363496667	9.553876667	10.02046333	9.403443333	-0.152098207	-0.126561198	-0.02103647	-0.584397798	-0.391997165	-0.759099704	-0.554193768	-0.573792685	-0.207145934	0.691438397	-0.496860678
AT1G01640	10.56499667	7.552543333	7.45401	8.757673333	9.11776	6.673736667	7.07467	7.808376667	8.983936667	8.0455	6.855866667	2.330415916	-0.37612827	-0.464655723	0.706622974	1.030143496	-1.165693721	-0.805474437	-0.146274346	0.909909678	0.066769545	-1.002058691
AT1G01650	10.509	9.797143333	9.90009	10.48056667	9.966466667	9.27832	10.2299	10.03462333	10.46126667	10.2975	10.19847333	0.908052718	-0.663690214	-0.436389265	0.845273379	-0.289832997	-1.809225468	0.291814263	-0.13934658	0.802659971	0.441071588	0.222425798
AT1G01660	7.64148	6.970336667	7.082803333	7.457623333	7.34213	7.338646667	7.353446667	7.324573333	7.497576667	7.33129	7.115666667	1.799637582	-1.640656904	-1.064150465	0.857184539	0.265163345	0.247307707	0.32317281	0.175167512	1.061986145	0.209597283	-0.895692344
AT1G01670	7.99137	7.10913	7.73887	8.292423333	7.797633333	7.643276667	7.888816667	7.404403333	8.26882	7.78377	7.80068	0.544766864	-2.271322678	-0.261207258	1.505722096	-0.073636066	-0.566338952	0.217419012	-1.328817072	1.430380806	-0.117887503	-0.063911177
AT1G01680	6.64889	6.473986667	8.387943333	9.668596667	6.066486667	6.075173333	6.303046667	6.396093333	6.312616667	8.705523333	7.325286667	-0.22001009	-0.380185027	1.372599686	2.545410767	-0.75336995	-0.745414777	-0.536730379	-0.451519058	-0.527966257	1.663436663	0.39942804
AT1G01690	6.932223333	7.044203333	6.176316667	6.066603333	6.590466667	7.064673333	7.523943333	6.92565	6.747186667	6.712333333	7.396193333	0.01911391	0.236813671	-1.450440477	-1.663733622	-0.645293524	0.276609296	1.169473816	0.006334726	-0.340614952	-0.408373144	0.921115677
AT1G01700	6.71416	6.780056667	6.804113333	6.74566	6.61653	6.960976667	7.079426667	6.831443333	6.888363333	6.759403333	6.898686667	-0.319610844	-0.089977136	-0.006145558	-0.209841076	-0.659827428	0.540484653	0.953253827	0.089092783	0.287445011	-0.161948933	0.323419293
AT1G01710	8.111643333	8.361133333	8.15623	8.468496667	8.100733333	8.057056667	8.38258	8.176283333	8.261946667	8.407063333	8.658236667	-0.797694472	0.531330698	-0.560182739	1.103251706	-0.855811689	-1.088475882	0.645576398	-0.45335928	0.002966529	0.775998324	2.113990556
AT1G01720	9.91675	9.642073333	9.097226667	10.4589	8.601623333	8.96531	9.928286667	9.911173333	10.3772	10.4642	10.6228	0.26908608	-0.22004532	-1.190282857	1.23452152	-2.072830163	-1.425193906	0.289630038	0.259155412	1.089033969	1.243959513	1.526386997
AT1G01725	10.4778	10.54143333	10.52083333	11.61063333	9.819486667	10.26422	11.21356667	10.9253	11.325	11.65	11.0643	-0.024931582	0.0319084	0.013507609	0.986963019	-0.612964869	-0.215710263	0.632286294	0.374794327	0.731823256	1.022126989	0.498955
AT1G01730	9.834536667	9.742913333	9.451223333	10.27656667	9.60831	9.437643333	10.60783333	10.06201333	10.3202	10.26006667	10.71446667	0.205563575	0.109829196	-0.194948635	0.667427007	-0.03081365	-0.209137955	1.013557269	0.443246886	0.713018123	0.650186669	1.124975131
AT1G01740	8.072926667	8.117956667	7.734343333	8.16462	7.777416667	7.98619	8.02142	7.377326667	7.451246667	7.5049	7.845463333	0.540675702	0.661883065	-0.370689903	0.787486876	-0.254749304	0.307206399	0.402035078	-1.331672558	-1.132701909	-0.988283098	-0.071587922
AT1G01750	9.523243333	7.715393333	7.31383	7.086163333	7.80322	8.039453333	7.859613333	7.49483	7.607823333	8.00421	7.91387	2.596769788	-0.083894351	-0.679328943	-1.016911082	0.046334261	0.396618977	0.129953801	-0.410943729	-0.243398205	0.344360471	0.210405111
AT1G01760	7.83295	7.7324	7.094846667	7.16679	7.12552	7.363113333	7.391273333	6.87046	7.112243333	6.903603333	7.061316667	0.863898692	0.634963282	-0.816638247	-0.652835397	-0.746800234	-0.205840243	-0.141724667	-1.327528883	-0.777028968	-1.252067097	-0.892980408
AT1G01770	7.190553333	7.855383333	7.689716667	7.9359	7.397273333	7.207916667	7.149376667	6.605266667	7.27462	8.24637	7.503186667	-0.707482094	0.775402956	0.405888008	0.954993169	-0.246398813	-0.668753656	-0.799325518	-2.012947924	-0.519973703	1.647487975	-0.010162033
AT1G01780	8.233496667	7.27912	7.002693333	7.286033333	7.314106667	6.984263333	6.615033333	7.500123333	8.216726667	9.64608	8.81959	0.767073735	-0.345788717	-0.668119374	-0.337727341	-0.304992091	-0.689609898	-1.120155004	-0.088085108	0.747518874	2.414233611	1.450494953
AT1G01790	8.354816667	9.751143333	9.62997	9.877503333	9.26701	8.655766667	8.40415	8.653793333	8.588393333	8.260243333	8.646826667	-1.220776529	1.150520734	0.944739379	1.365110292	0.328346327	-0.709691317	-1.136996708	-0.71304251	-0.824107381	-1.381384711	-0.724873579
AT1G01800	10.78643333	10.98526667	11.04223333	11.0604	10.89573333	10.58986667	10.96703333	10.9528	11.20426667	10.7044	11.14866667	0.226188162	0.547014169	0.6389323	0.668244986	0.402548343	-0.090980483	0.517593913	0.494627827	0.900379948	0.093823903	0.810666992
AT1G01810	6.12835	5.8947	5.94746	5.82608	6.24097	5.998756667	6.546816667	6.60355	7.035616667	6.366236667	6.84281	-0.425579459	-1.003871306	-0.873288478	-1.173708184	-0.146841056	-0.74632745	0.610140043	0.750557009	1.819936983	0.163198285	1.342733801
AT1G01820	11.7087	11.66636667	11.84383333	12.07636667	11.46026667	11.31033333	11.71383333	11.5243	11.6813	11.8226	11.6352	0.384047586	0.340781823	0.522157355	0.759812448	0.130142282	-0.02309347	0.389293986	0.195586008	0.356044076	0.500456338	0.308928682
AT1G01830	8.716933333	8.504433333	8.40666	9.523803333	8.859226667	8.389716667	9.046776667	8.688433333	9.050593333	8.701753333	8.32521	-0.056349461	-0.479973825	-0.674887548	1.552167202	0.227316059	-0.708664531	0.601201939	-0.113164964	0.608810565	-0.086611192	-0.837260275
AT1G01840	7.748586667	7.978166667	8.039246667	7.723503333	7.709986667	7.98765	8.65051	8.15836	7.85908	7.874756667	8.291146667	-0.485456849	0.183250251	0.361160478	-0.558518105	-0.597888656	0.210872746	2.141612309	0.708106779	-0.163618377	-0.117956305	1.09487996
AT1G01860	7.85753	8.903936667	8.9675	8.706943333	8.193496667	8.098053333	8.426283333	7.892496667	8.093266667	7.725886667	7.974813333	-1.141528386	1.300386686	1.448719324	0.840679189	-0.357509999	-0.580238429	0.185725521	-1.059929488	-0.591408688	-1.448733844	-0.867833704
AT1G01880	7.209033333	7.629796667	6.55083	6.76038	7.26194	7.46486	8.106943333	7.517856667	7.706103333	7.64299	7.457776667	-0.737162761	-0.033448659	-1.837988167	-1.487522054	-0.648677942	-0.309300305	0.764564883	-0.220664964	0.094171961	-0.011383203	-0.321146969
AT1G01900	7.245043333	7.924663333	7.451796667	6.42921	9.536323333	7.25939	7.116566667	7.101543333	7.744243333	7.306793333	7.621526667	-0.520631635	0.397561049	-0.241299953	-1.622853757	2.574975517	-0.501248739	-0.694208539	-0.714505639	0.153806709	-0.437205017	-0.011988214
AT1G01910	10.96636667	11.0133	10.944	10.46433333	10.9803	10.45633667	10.87343333	10.77336667	10.6887	10.5619	10.46946667	0.544338858	0.599172416	0.51820724	-0.042201069	0.56061757	-0.051543804	0.435762182	0.318851428	0.219932936	0.071788863	-0.036203649
AT1G01920	8.229043333	7.91425	7.35657	7.1402	8.007383333	7.792166667	8.383413333	7.780823333	8.20277	7.686673333	8.36752	0.248976244	-0.359729943	-1.438098606	-1.85648662	-0.179640881	-0.595798729	0.547476765	-0.617732984	0.198172307	-0.799787943	0.516744315
AT1G01930	7.74659	7.88234	7.803243333	7.802546667	7.619916667	7.691436667	7.804943333	7.242043333	7.59872	7.226556667	7.276006667	-0.371565385	-0.196138853	-0.298353615	-0.299253901	-0.535262354	-0.44283874	-0.296156745	-1.023579176	-0.562654308	-1.043592231	-0.979689159
AT1G01940	10.18776667	9.83781	9.15431	9.318583333	9.710303333	9.911766667	10.62016667	10.07696667	10.28023333	10.12686667	10.7457	0.676084831	0.286974716	-0.472995841	-0.290343468	0.145202496	0.369205718	1.156862108	0.552888433	0.778896746	0.608371287	1.296440217
AT1G01950	6.68958	6.398856667	6.215503333	6.38083	6.641966667	6.444906667	6.54497	6.16607	6.379626667	6.036763333	6.28201	-0.121911486	-0.512141528	-0.758251733	-0.536338234	-0.185821571	-0.450329863	-0.316017565	-0.824604755	-0.537953436	-0.998169586	-0.668981639
AT1G01960	7.372793333	7.100333333	6.950593333	7.12724	7.14625	6.821103333	6.903783333	6.486016667	6.58559	6.48947	6.50007	0.218582743	-0.180563173	-0.399927885	-0.141145694	-0.113296601	-0.58962694	-0.468503163	-1.080519087	-0.934647072	-1.075460055	-1.059931366
AT1G01970	7.407363333	9.22274	9.23817	8.44241	8.645073333	8.199616667	8.075433333	7.891683333	8.220023333	7.73753	8.226883333	-1.955686356	1.642074691	1.672654269	0.09559625	0.497239754	-0.38557794	-0.631687724	-0.995848289	-0.345135474	-1.301353405	-0.331540146
AT1G01980	6.002526667	6.09524	6.047323333	6.857433333	5.90026	6.421876667	6.10375	5.903776667	7.502873333	11.71243333	10.2564	-0.701968328	-0.645498483	-0.67468357	-0.181261695	-0.764256919	-0.446550591	-0.640315211	-0.762114988	0.211862962	2.775822166	1.888981245
AT1G01990	9.905343333	10.44006667	10.16527333	10.37746667	9.7324	9.981013333	10.31996667	9.973156667	10.18356667	9.939593333	10.03931333	0.07244732	0.74467735	0.399219579	0.665979457	-0.14496923	0.167576227	0.593693053	0.15769918	0.422217132	0.115504873	0.240868354
AT1G02000	9.171706667	8.79882	8.83877	8.9143	9.012103333	8.434586667	8.529103333	8.647993333	9.510696667	10.62986667	9.890496667	0.221655578	-0.402788651	-0.335887501	-0.209403299	-0.045619681	-1.012741818	-0.854462125	-0.655366311	0.789335702	2.663522447	1.425357151
AT1G02010	6.359326667	6.608963333	6.202786667	6.554723333	6.207286667	6.143056667	6.30293	6.25592	6.943646667	6.341176667	6.350423333	-0.538528398	-0.184014194	-0.760834096	-0.261041542	-0.754443553	-0.845657907	-0.618618473	-0.685378348	0.291276543	-0.564303589	-0.551172206
AT1G02020	7.950356667	8.725273333	8.734883333	8.93724	8.235193333	7.988713333	8.31741	7.9426	8.20531	8.042956667	7.765473333	-0.407272098	0.884551329	0.900571662	1.237909977	0.067564352	-0.343329686	0.204623497	-0.420202835	0.017747395	-0.252903435	-0.715481524
AT1G02030	6.676696667	6.366586667	6.470823333	6.7408	6.435126667	6.58743	6.563206667	6.72684	6.91887	6.601556667	6.445223333	0.636790216	-1.632747679	-0.869892353	1.105930019	-1.131138162	-0.016507268	-0.193785566	1.003763855	2.409134085	0.086878645	-1.057245776
AT1G02040	6.35947	6.151203333	5.983493333	6.27701	6.186313333	6.17238	6.396123333	7.60114	9.103	6.513173333	6.228266667	-0.473508867	-0.681143593	-0.848344713	-0.555718659	-0.646140127	-0.660031182	-0.43696675	0.764393553	2.261696483	-0.320271913	-0.604314092
AT1G02050	8.613176667	8.364366667	8.265533333	8.605776667	8.121936667	8.500306667	10.56581667	11.98696667	12.22926667	7.922136667	8.124053333	-0.552127777	-0.710004892	-0.77271749	-0.55682329	-0.863833713	-0.623747044	0.686878573	1.588639201	1.742385533	-0.990612571	-0.862490627
AT1G02060	5.912	6.085443333	5.901893333	6.10595	5.825566667	5.96733	6.135766667	5.95268	5.88851	5.659653333	5.827656667	-0.587154895	-0.368945977	-0.599870084	-0.343146556	-0.695896602	-0.517544267	-0.305634232	-0.53597542	-0.616707645	-0.904632034	-0.693267175
AT1G02065	7.14958	8.087713333	7.425776667	7.51561	7.11694	8.38541	11.13383333	10.62143333	10.66686667	10.01173667	10.56046667	-1.228867303	-0.566122141	-1.033747912	-0.970285071	-1.251925861	-0.355814056	1.585812151	1.223826697	1.255923117	0.793105923	1.180756739
AT1G02070	7.085796667	6.69291	6.627286667	6.922773333	10.71586667	7.145623333	9.327096667	8.702873333	8.890193333	10.06920333	9.770496667	-0.7513056	-1.032804042	-1.07982235	-0.868109804	1.849594702	-0.708440532	0.854558157	0.407309851	0.541522317	1.386268414	1.172248778
AT1G02080	6.71936	6.547193333	6.349773333	6.772866667	6.532203333	6.435403333	6.42473	6.113606667	6.33304	6.281903333	6.444746667	0.017988151	-0.273511783	-0.607768803	0.108581703	-0.298891748	-0.462786387	-0.48085769	-1.007628829	-0.636100452	-0.722681294	-0.446966942
AT1G02090	11.686	11.3831	11.25586667	10.97326667	11.49146667	11.60086667	11.97756667	11.83216667	11.87473333	11.76553333	11.8167	0.469553747	0.123835603	-0.021383519	-0.343932041	0.247521053	0.372385909	0.80233647	0.63638263	0.684966549	0.560329965	0.618729585
AT1G02100	9.957083333	9.601503333	9.491583333	10.15396667	9.588596667	9.181063333	9.61574	9.198773333	9.2173	9.429783333	9.805613333	0.992229669	-0.141261549	-0.49165627	1.619839573	-0.182404452	-1.481508605	-0.095878973	-1.425053997	-1.365996081	-0.688657669	0.509384979
AT1G02110	8.210683333	8.655206667	8.0871	8.130513333	8.08705	8.4618	8.629606667	8.078903333	7.750373333	7.596113333	8.134476667	-0.228636395	1.043742241	-0.582374391	-0.458110503	-0.582517508	0.490145855	0.970466238	-0.60583607	-1.5462019	-1.987747065	-0.44676608
AT1G02120	9.00919	9.144873333	9.0123	9.635126667	8.95056	8.417633333	8.675543333	8.2971	8.629636667	8.48126	8.897296667	0.234399846	0.592646161	0.242611216	1.887067852	0.079598362	-1.327494238	-0.646531405	-1.645739827	-0.767739322	-1.159499995	-0.061033449
AT1G02130	10.73706667	10.54456667	10.63406667	10.4608	10.74193333	10.06631667	10.8763	10.6456	10.7136	10.70546667	10.5744	0.662332716	0.084772795	0.353300654	-0.16655328	0.676934231	-1.350126073	1.080076056	0.387904244	0.591925411	0.567522879	0.174282081
AT1G02140	12.20953333	12.16036667	12.0928	12.0681	12.33706667	12.2498	12.4023	12.35733333	12.3141	12.289	12.17823333	0.280981254	0.034998971	-0.303039055	-0.426613884	0.919034282	0.482436575	1.245398573	1.020429013	0.804131372	0.678555331	0.124386431
AT1G02145	9.345853333	9.175523333	8.919033333	8.839353333	9.112713333	8.82513	9.029176667	8.713623333	8.99966	8.812033333	9.32127	0.911116955	0.57683787	0.073466517	-0.082908505	0.453570863	-0.110822336	0.289626986	-0.329658399	0.231699408	-0.136525041	0.862871231
AT1G02150	8.756396667	10.30396667	9.9996	9.415726667	9.106306667	9.33825	9.23118	9.06305	9.31273	8.915646667	9.463496667	-1.334868027	1.275807114	0.762355386	-0.222610461	-0.744586916	-0.353309821	-0.533931691	-0.817558804	-0.396360817	-1.066221041	-0.1420248
AT1G02160	9.95968	9.9611	10.3693	10.18836667	10.13004667	9.8059	10.41573333	10.30965	10.35466667	10.40746667	10.9465	0.177591553	0.178868222	0.545865405	0.383195087	0.330761781	0.039333771	0.587611859	0.492236346	0.532709128	0.580179611	1.064804097
AT1G02170	10.08333	9.96336	10.00869333	10.09309667	9.72537	9.070526667	9.662853333	9.37886	9.628343333	10.1288	9.891503333	0.741817052	0.545798755	0.619868629	0.757774753	0.156948254	-0.912996525	0.05480263	-0.409212454	-0.001583062	0.816110225	0.428392558
AT1G02180	8.69848	9.396683333	8.707336667	7.358083333	9.369273333	9.64089	10.37986667	9.87312	9.545983333	9.57891	9.90207	-0.252388737	0.390192106	-0.244237638	-1.486002468	0.364965729	0.614944006	1.295049967	0.828673362	0.527598096	0.557901654	0.855317056
AT1G02190	5.678633333	5.901463333	5.899213333	6.166846667	5.889456667	6.250953333	8.747753333	8.536246667	9.379476667	8.567023333	9.025373333	-1.16060766	-1.012106138	-1.013605615	-0.835245622	-1.020107791	-0.779194067	0.884758718	0.743803452	1.30576072	0.764314074	1.069774166
AT1G02205	6.928326667	8.95087	9.23254	6.958423333	11.28126667	8.847266667	10.27563333	10.63096667	11.02386667	10.7979	10.99493333	-1.78995579	-0.467577873	-0.283416584	-1.770278008	1.056080502	-0.535315735	0.398577995	0.630901795	0.887787408	0.740046035	0.868870236
AT1G02210	5.71474	5.37116	5.239193333	5.408733333	5.692173333	6.14548	6.160273333	6.246316667	5.58325	5.83597	5.688146667	0.362511767	-0.406218902	-0.701482956	-0.322151803	0.312020793	1.326255431	1.359354241	1.551868791	0.068314213	0.633753454	0.303011473
AT1G02220	9.28358	7.510893333	8.030026667	8.683926667	8.445263333	6.866963333	6.762426667	6.828616667	7.058193333	8.605636667	6.982093333	1.348983689	-0.33238388	0.16000655	0.780221208	0.553852501	-0.943142138	-1.042293648	-0.979513394	-0.761763259	0.705964279	-0.833943004
AT1G02228	3.874813333	3.557673333	3.590056667	3.855443333	3.55089	3.601543333	3.273373333	3.657093333	3.40334	3.48842	3.936786667	0.520531325	-0.562335116	-0.45176305	0.454392954	-0.585496634	-0.41254212	-1.533070214	-0.222868062	-1.089302346	-0.798798856	0.732137691
AT1G02230	7.976733333	6.973266667	7.834276667	7.584846667	7.01446	6.730803333	6.954456667	6.832853333	7.03953	7.396886667	7.194906667	1.55596059	-0.292757505	1.293508207	0.8339755	-0.216865736	-0.739455304	-0.327411757	-0.55144539	-0.170678489	0.4876909	0.115576815
AT1G02250	5.814183333	5.71955	5.712686667	6.44702	5.781966667	5.228123333	5.44063	5.169946667	5.769083333	5.561223333	5.374133333	0.39010722	0.189244948	0.174677303	1.733323256	0.321726316	-0.853823847	-0.40277166	-0.97730568	0.294381029	-0.146808459	-0.543912959
AT1G02260	8.88065	8.600373333	8.546616667	9.193586667	8.0737	8.013996667	8.587093333	8.016386667	8.378506667	8.306996667	8.52906	0.87091388	0.339804177	0.23793809	1.463912585	-0.658214392	-0.771349103	0.314639268	-0.766820177	-0.080621615	-0.216129345	0.20466912
AT1G02270	9.638903333	9.816253333	10.19793333	10.16103333	9.214833333	8.973756667	9.192	9.027823333	9.29234	9.128313333	9.004996667	0.489361213	0.754854288	1.326229516	1.27099019	-0.145471875	-0.506363814	-0.179653391	-0.425425976	-0.02944434	-0.274992376	-0.459597512
AT1G02280	10.26585333	11.79143333	11.44706667	10.42123333	10.9129	11.3588	11.33543333	11.26776667	10.8949	10.73256667	11.05253333	-1.873383636	1.724571655	0.912411119	-1.506932652	-0.347377148	0.704241426	0.649133059	0.489546776	-0.389828672	-0.772678523	-0.018063385
AT1G02290	8.351946667	8.429813333	8.26552	8.062383333	8.508253333	8.209116667	9.131156667	8.268793333	8.435626667	8.134453333	8.346386667	-0.507847574	-0.327091363	-0.708474587	-1.180026995	-0.145004242	-0.839406773	1.300975804	-0.700876017	-0.31359655	-1.012726908	-0.52075431
AT1G02300	7.322886667	8.784596667	9.278466667	9.611286667	7.9268	7.744163333	8.516336667	8.13242	8.694836667	8.97176	9.203903333	-2.114444697	0.355354412	1.189828887	1.752182938	-1.094033937	-1.40262858	-0.097914916	-0.746605177	0.20369015	0.671597602	1.06384189
AT1G02305	9.791696667	9.971923333	10.11838667	10.42843333	9.98413	9.23591	9.639563333	9.735813333	9.917523333	10.54636667	10.5195	0.007057963	0.350891982	0.630312766	1.221815642	0.374179697	-1.053264392	-0.283179972	-0.099555512	0.247108391	1.446807275	1.395551408
AT1G02310	7.384553333	6.00554	6.00332	6.802946667	7.861306667	6.35268	7.134413333	6.985023333	7.229206667	7.865023333	6.65999	0.566563845	-1.807370037	-1.811191707	-0.434656186	1.387281719	-1.209777985	0.13595465	-0.121216165	0.29913879	1.393679859	-0.680752193
AT1G02320	4.738976667	5.380996667	4.88448	5.310133333	4.627856667	3.889456667	5.216623333	4.67737	5.839793333	4.79731	4.639553333	-0.583606032	-0.0238987	-0.456757519	-0.085676725	-0.680479461	-1.32421002	-0.167197912	-0.637314177	0.376076157	-0.53275155	-0.670282411
AT1G02330	11.11393333	10.76286667	10.58196667	10.56423333	10.5916	10.95506667	11.4104	11.13603333	11.08193333	10.9762	10.79216667	0.704771563	-0.033058505	-0.413252559	-0.450522365	-0.393006367	0.370884542	1.32784986	0.751218709	0.637517778	0.415300063	0.028520742
AT1G02335	10.00877333	9.471876667	9.58566	6.913413333	10.27313333	8.716073333	8.709826667	9.249883333	9.391103333	10.9908	10.95906667	0.720863362	0.271020927	0.366355048	-1.872604553	0.942359142	-0.362233911	-0.367467722	0.08502234	0.203344454	1.543660921	1.517072937
AT1G02340	6.18561	6.960333333	6.59356	8.803786667	5.9558	5.81404	8.174586667	8.436813333	9.746543333	9.504276667	8.44975	-1.32821382	-0.757334255	-1.027602868	0.601073054	-1.497556639	-1.60201701	0.137426992	0.330657064	1.295773333	1.117251423	0.340189859
AT1G02350	7.686776667	8.112853333	8.28198	7.959793333	7.637383333	7.511426667	8.408936667	7.766943333	8.006623333	7.708913333	8.17088	-0.807880999	0.712049092	1.315369409	0.166042896	-0.984080307	-1.433401621	1.768257992	-0.521904933	0.333098104	-0.728913554	0.919045822
AT1G02360	10.61389333	8.815073333	8.21761	8.982493333	6.450986667	6.445006667	7.2348	6.38893	5.916596667	7.484303333	6.87761	1.882702755	0.726249736	0.342143335	0.833883276	-0.793610596	-0.797455111	-0.289700647	-0.833506539	-1.137167444	-0.129296113	-0.519336438
AT1G02370	8.308016667	8.123493333	7.543176667	7.330636667	7.776103333	7.90811	8.586516667	7.930886667	8.12936	7.73325	8.343263333	0.774786714	0.30952235	-1.153710837	-1.689617523	-0.566400411	-0.233553628	1.477007529	-0.176123648	0.324314793	-0.674452485	0.863659041
AT1G02380	6.48766	6.844766667	6.643183333	6.080983333	6.41693	6.58195	6.927033333	6.769406667	6.988593333	7.280326667	7.138973333	-0.721551027	-0.132927618	-0.465199961	-1.39188129	-0.838136175	-0.566131634	0.002673563	-0.257144454	0.104143685	0.585011406	0.35201693
AT1G02390	7.57068	7.28201	7.29335	8.695573333	6.91536	6.78768	6.687933333	7.072596667	7.045736667	9.6844	6.97545	0.277628134	-0.086173135	-0.071881708	1.695294056	-0.548250023	-0.709160911	-0.834868341	-0.350089844	-0.383940615	2.941479652	-0.47252058
AT1G02400	8.17523	7.246126667	6.168426667	6.68893	6.142993333	6.936433333	5.907293333	6.402173333	6.592656667	7.329046667	7.184943333	2.432310534	0.80680104	-1.078685233	-0.168040443	-1.123182033	0.26497815	-1.535550145	-0.669734568	-0.336475117	0.951873437	0.699757953
AT1G02405	5.64333	6.16056	5.73882	6.968846667	5.832553333	5.818823333	5.377823333	5.75963	6.49046	6.443643333	6.72207	-1.161878272	-0.002919884	-0.947913621	1.808209812	-0.737885137	-0.768649978	-1.756799639	-0.901284609	0.736287765	0.631385558	1.255256797
AT1G02410	9.6349	9.71487	9.85605	9.813526667	9.743776667	9.48178	10.2402	9.68363	10.19687	9.93597	10.3685	-0.023884482	0.11205727	0.352050474	0.279764662	0.161195983	-0.284174604	1.005070658	0.058952101	0.931413585	0.487907231	1.22316903
AT1G02420	6.204036667	6.373203333	5.94421	5.911483333	5.96783	5.94705	5.92669	5.695326667	5.872033333	5.619616667	6.02338	0.363348854	0.912114554	-0.47951201	-0.585675195	-0.402890261	-0.470299234	-0.536345754	-1.286873409	-0.713648437	-1.532471741	-0.222689662
AT1G02430	10.97343333	8.227676667	8.47157	8.585666667	8.306166667	8.434886667	8.498463333	8.063773333	7.794843333	8.08465	8.363363333	3.529013239	-0.268549961	0.068770661	0.226573903	-0.159993096	0.018035183	0.105965921	-0.495239119	-0.867187109	-0.466365308	-0.080886321
AT1G02440	9.35962	6.707553333	7.126906667	7.816873333	7.36352	6.867153333	8.28763	6.997893333	7.065856667	7.48746	7.244096667	2.80292591	-1.019321778	-0.414935648	0.579467521	-0.073920553	-0.789300889	1.257937864	-0.600874004	-0.502922962	0.104705944	-0.246037478
AT1G02450	7.424736667	7.750663333	9.229106667	9.45431	10.8626	7.493586667	10.39479333	10.17944667	9.86877	11.09883333	10.32173333	-1.049055374	-0.830034388	0.163471666	0.314807107	1.261170495	-1.00278854	0.946806904	0.802095089	0.593322022	1.419918038	0.897710972
AT1G02460	8.21409	7.477836667	7.510343333	7.61855	6.4313	6.53943	6.90593	6.80121	7.161236667	7.170966667	6.74756	2.247615186	0.684984422	0.753976867	0.983635679	-1.536194508	-1.306698414	-0.528835484	-0.751094163	0.013029705	0.033680746	-0.864961411
AT1G02470	5.565923333	6.20601	6.771676667	8.095236667	6.093293333	5.886753333	6.875656667	7.779816667	9.077483333	11.0669	8.733393333	-1.110060827	-0.698949072	-0.335635434	0.514454253	-0.771344185	-0.903999693	-0.268851664	0.311867828	1.14532687	2.423079742	0.924326417
AT1G02475	7.173546667	10.19993333	10.5933	10.46266667	9.876896667	8.642793333	8.9309	9.19883	9.601833333	10.1365	9.38505	-1.864346251	0.901657142	1.261179455	1.14178551	0.606413799	-0.521510152	-0.258191513	-0.013313588	0.355016276	0.843681465	0.156884476
AT1G02500	11.35013333	11.12673333	10.75016667	11.0781	11.1697	10.86713333	10.77466667	10.7549	10.9957	10.96703333	11.4752	0.794395338	0.219031049	-0.750812337	0.093776424	0.329691235	-0.449565949	-0.687712851	-0.738621688	-0.118443887	-0.192274578	1.116503188
AT1G02510	5.68996	5.753956667	6.066576667	5.94014	6.051793333	5.713876667	6.70659	7.962606667	8.282973333	6.186286667	5.740513333	-0.764612562	-0.697069351	-0.367124685	-0.500568174	-0.382727275	-0.73937049	0.308356684	1.633978844	1.972099479	-0.240780638	-0.711257682
AT1G02520	6.61224	5.610543333	5.548196667	5.88505	5.6732	5.59219	5.545206667	5.709846667	6.129503333	5.696373333	5.91034	1.170791969	-0.899631361	-1.028496713	-0.332249013	-0.770125266	-0.937566168	-1.034676793	-0.694379667	0.173015606	-0.722227921	-0.279976696
AT1G02530	5.942223333	5.559856667	5.700376667	5.808263333	6.025186667	5.668243333	5.723096667	5.700056667	5.929816667	6.183116667	6.54123	-0.15758157	-1.405586173	-0.946943665	-0.594812927	0.113202029	-1.051823487	-0.872787974	-0.947988111	-0.198075625	0.628668946	1.797513218
AT1G02540	6.53337	6.59537	6.728076667	6.82012	6.68527	6.668106667	6.68225	6.93793	6.780513333	6.579063333	6.612506667	-0.701940977	-0.287950446	0.598167351	1.212765229	0.312335824	0.197731671	0.292170479	1.99941401	0.948300955	-0.396834407	-0.173524354
AT1G02550	7.226986667	7.28703	7.167636667	7.36978	7.193826667	7.473293333	7.24434	7.22816	7.423243333	7.801863333	8.54809	-0.536589785	-0.362422634	-0.70874579	-0.122390463	-0.632776695	0.177869721	-0.486253129	-0.533186307	0.032690142	1.130949729	3.295522629
AT1G02560	10.9457	11.858	12.0074	11.81336667	11.45173333	11.37666667	11.28493333	11.37016667	11.40406667	11.5953	11.75076667	-0.461160868	0.942736181	1.172641058	0.874051971	0.317550853	0.202034168	0.060869907	0.192031613	0.244198784	0.538479078	0.777719673
AT1G02570	7.945013333	6.705733333	6.48252	6.769486667	6.78662	6.965036667	6.83318	6.85367	6.75914	6.700873333	6.768713333	2.888707737	-0.250451152	-0.815861809	-0.088960735	-0.045561136	0.4063773	0.072377698	0.124279904	-0.115169365	-0.262761777	-0.090919628
AT1G02580	5.03177	4.881836667	5.019056667	5.34787	4.797213333	4.983746667	4.964066667	4.942276667	4.982043333	5.03515	5.295886667	-0.08433827	-1.144597089	-0.174241052	2.150973954	-1.743013955	-0.423936954	-0.563104763	-0.717193511	-0.435982135	-0.060436481	1.783371991
AT1G02590	7.026406667	6.81459	6.842433333	6.09965	6.749803333	6.954683333	6.679293333	7.422393333	7.077133333	7.131496667	6.79771	0.643554994	0.16044932	0.223953635	-1.470166326	0.012685658	0.479970372	-0.148131626	1.546710579	0.759250991	0.883241398	0.121949876
AT1G02610	8.462406667	8.740253333	7.911986667	9.480416667	6.902343333	6.816243333	7.19172	7.386513333	7.903276667	9.26237	7.336083333	0.29230082	0.542677199	-0.203699971	1.209661681	-1.113521365	-1.191108786	-0.85275494	-0.677220535	-0.211548826	1.013172965	-0.722664595
AT1G02620	6.35327	7.001823333	6.49951	6.64983	6.466896667	6.303323333	6.446303333	6.365426667	6.769583333	6.504443333	6.253046667	-0.797346125	0.946606514	-0.404108405	0.000100389	-0.491805293	-0.931652151	-0.547180535	-0.764656984	0.322115759	-0.390842727	-1.066845544
AT1G02630	6.181963333	6.758973333	5.806446667	6.443243333	8.873593333	7.644103333	8.71393	7.804136667	8.07407	7.524253333	7.498096667	-1.217667913	-0.605888324	-1.615812541	-0.940643648	1.636154891	0.332578025	1.466870531	0.502254681	0.788453713	0.205506079	0.177773258
AT1G02640	9.099426667	9.228163333	7.642793333	6.997243333	9.67344	9.463073333	9.264533333	8.735646667	8.595886667	7.92145	9.00695	0.011508592	0.143844836	-1.485853346	-2.149453428	0.601571786	0.385323103	0.18123177	-0.362442981	-0.506110779	-1.199405222	-0.083553794
AT1G02650	6.483146667	6.507453333	6.323023333	6.154746667	6.00484	6.206943333	6.104046667	5.983426667	6.18039	6.242593333	6.02818	0.138678064	0.189349198	-0.195124633	-0.545924258	-0.858428679	-0.437111958	-0.651616516	-0.903068197	-0.492466628	-0.362793831	-0.809772717
AT1G02660	7.930046667	8.250653333	7.758826667	7.641793333	7.862806667	7.666773333	7.620116667	7.517773333	8.311793333	8.723086667	8.145976667	-0.44981119	-0.195273984	-0.585746793	-0.678662321	-0.503194615	-0.658830109	-0.695871939	-0.777124729	-0.146733493	0.179802	-0.278379262
AT1G02670	6.03033	5.982026667	5.78036	5.78805	6.011773333	5.987263333	6.23528	5.962753333	6.301363333	5.90909	6.172473333	-0.417226009	-0.535267958	-1.028093709	-1.009301163	-0.462574124	-0.52247078	0.083623434	-0.582367437	0.245115508	-0.713507962	-0.069861241
AT1G02680	8.843216667	8.722643333	8.655446667	8.997203333	8.339933333	8.76016	9.589643333	9.061676667	9.7178	9.26455	9.63878	-0.074404034	-0.328420916	-0.469986943	0.250006113	-1.134692072	-0.249382986	1.498124227	0.38583478	1.768117234	0.813236512	1.601642497
AT1G02690	9.869613333	9.136493333	7.73104	7.097253333	8.849713333	9.632726667	10.07163333	9.434226667	9.406483333	8.890036667	9.59632	0.977727135	0.130380844	-1.494053995	-2.22658998	-0.201081904	0.703931524	1.211223558	0.474503546	0.442437567	-0.154475854	0.661852391
AT1G02700	6.633863333	7.53884	7.904973333	6.476463333	6.047286667	5.90721	5.649786667	6.115886667	6.350626667	6.0228	5.794016667	0.075207122	1.282756281	1.771303683	-0.134818445	-0.707487268	-0.894397569	-1.237888558	-0.615951348	-0.302727703	-0.740160877	-1.045436286
AT1G02710	9.842553333	10.13483333	10.7135	10.17996	9.938656667	10.04158667	9.614086667	10.04012333	10.02001667	9.709133333	9.731596667	-0.467021262	0.494685146	2.398706773	0.643168123	-0.150806702	0.187870048	-1.218758833	0.183055155	0.116896984	-0.906021087	-0.832108634
AT1G02720	9.025656667	8.933616667	8.756086667	7.471583333	9.016766667	8.576506667	8.950526667	8.75125	9.017686667	8.480273333	8.9731	0.737239721	0.57008213	0.247662669	-2.085176129	0.72109423	-0.07847988	0.600793069	0.238878602	0.72276508	-0.253253154	0.641789419
AT1G02730	7.97837	8.104086667	7.145746667	6.513146667	7.808006667	8.415766667	8.691256667	7.959473333	7.858876667	7.29901	7.38372	-0.101919993	0.033083292	-0.996048737	-1.675378538	-0.284867969	0.367786916	0.663627205	-0.122212546	-0.230240231	-0.831463928	-0.740496449
AT1G02740	8.69447	8.642183333	8.37062	9.100986667	8.233403333	8.697506667	8.771586667	8.300256667	8.47948	8.517523333	8.560433333	0.298119825	0.142382032	-0.666479521	1.508944932	-1.075184498	0.307164651	0.527814703	-0.876059343	-0.342235936	-0.228922444	-0.101113403
AT1G02750	8.89595	8.899986667	8.990713333	9.27564	8.180933333	8.533083333	8.903616667	8.66428	9.00871	8.91517	9.358073333	-0.120760785	-0.110240534	0.126208844	0.868776996	-1.98421783	-1.06645405	-0.100780126	-0.724532856	0.173111269	-0.070670142	1.083612513
AT1G02770	6.073226667	6.45634	5.795063333	7.207683333	5.65918	5.999506667	5.935343333	7.26651	8.581536667	7.475676667	7.68726	-0.916949996	-0.500859506	-1.219056729	0.315157032	-1.366636461	-0.997015575	-1.066701881	0.379047308	1.807267217	0.606218365	0.836014107
AT1G02780	12.5766	12.539	12.47233333	12.24753333	12.4108	12.56493333	12.62603333	12.57133333	12.48416667	12.60146667	12.5407	0.582077768	0.459238566	0.241438563	-0.492983047	0.040409161	0.543962768	0.74357647	0.564871568	0.280098064	0.663317169	0.464792466
AT1G02790	6.647133333	6.662803333	6.68188	8.162713333	6.737756667	7.075083333	6.821126667	10.98873333	12.16876667	12.8542	11.94643333	-0.90477242	-0.898771222	-0.891465361	-0.324345173	-0.870066069	-0.740878834	-0.838137553	0.757946099	1.209867804	1.472370729	1.12471999
AT1G02800	6.408736667	7.678066667	6.190363333	5.890416667	6.337263333	8.69008	10.65016667	9.53603	9.90073	9.17124	9.401053333	-1.01706103	-0.236659974	-1.151319875	-1.335731097	-1.061003791	0.385539355	1.590626845	0.905640726	1.129863162	0.681362956	0.822655266
AT1G02810	8.841693333	6.367676667	5.737223333	6.093053333	7.938593333	6.673123333	7.996743333	7.503013333	7.843596667	7.794793333	8.45774	1.535846148	-1.300585439	-2.023392918	-1.615437925	0.500452409	-0.950394357	0.567120713	0.00106496	0.391539826	0.335587367	1.095648077
AT1G02813	4.539673333	4.610166667	4.732073333	4.726043333	4.866633333	4.72271	4.430136667	9.241693333	9.99955	4.494336667	4.320616667	-0.618039261	-0.581367947	-0.51795092	-0.521087784	-0.447951507	-0.522821817	-0.675021294	1.827997014	2.222241381	-0.641623833	-0.731994657
AT1G02816	9.062803333	8.966066667	8.720316667	8.61947	8.821526667	8.025763333	8.705383333	9.025216667	9.145136667	9.662386667	9.51804	0.56581521	0.462340517	0.199473223	0.091602255	0.307732832	-0.543458031	0.183499734	0.525610509	0.653883331	1.207161492	1.052760606
AT1G02820	7.407753333	9.00653	9.557293333	10.8663	7.971493333	7.27428	6.566696667	8.678816667	8.753393333	9.468306667	7.826996667	-0.90609937	0.536466737	1.03341702	2.214525483	-0.397440322	-1.026531517	-1.664979498	0.240773062	0.308063119	0.953124912	-0.527818753
AT1G02830	5.326366667	5.540426667	5.02046	4.795596667	4.916096667	5.125303333	5.479093333	5.466133333	5.793446667	5.49485	5.044653333	-0.009813684	0.613092708	-0.899990355	-1.554334033	-1.203683653	-0.594900275	0.43461506	0.396901957	1.349371207	0.480466356	-0.829588682
AT1G02840	11.39493333	11.173	10.86086667	11.0578	10.96916667	11.17813333	11.59443333	11.3287	11.43406667	11.3017	11.83613333	0.111593329	-0.434106408	-1.201593992	-0.717365388	-0.935301045	-0.421484336	0.602132969	-0.051264193	0.207816142	-0.117653016	1.196435881
AT1G02850	7.18068	7.748673333	6.952106667	8.892583333	7.148716667	6.439416667	8.146206667	8.7654	9.31055	8.100923333	8.294823333	-1.059404074	-0.355275568	-1.342761273	1.062803821	-1.099028297	-1.978331485	0.137537526	0.905137515	1.580947657	0.0814008	0.321774251
AT1G02860	9.711483333	8.936863333	8.275476667	8.92131	9.495463333	8.364796667	8.026903333	7.930346667	8.09417	8.781136667	8.433806667	1.609200331	0.508211282	-0.431836067	0.486104894	1.302165069	-0.304883055	-0.785140291	-0.922378979	-0.689532298	0.286872619	-0.206797214
AT1G02870	10.8359	10.78716667	9.966806667	9.602276667	10.26048333	10.81596667	11.18283333	10.6782	10.40576667	10.43193333	10.60393333	0.817359729	0.759710621	-0.210734435	-0.641955285	0.136670447	0.793779587	1.227764598	0.630808477	0.3085334	0.339487265	0.542954706
AT1G02880	10.23433333	10.15873333	10.1304	10.61213333	9.522946667	9.517173333	10.87706667	10.56496667	10.36596667	10.97713333	10.5385	0.211009144	0.112129671	0.075071668	0.705144924	-0.71943449	-0.726985603	1.051659057	0.643454248	0.383176269	1.182539206	0.608837712
AT1G02890	7.37799	7.302653333	7.16681	7.614163333	7.22127	6.945403333	6.96033	6.6725	6.82761	6.86601	6.67113	-0.267893097	-0.324969307	-0.427886291	-0.088964573	-0.386626563	-0.595627363	-0.584318692	-0.802383096	-0.684869391	-0.655776965	-0.803421029
AT1G02900	11.8286	9.19792	7.849353333	6.730696667	8.784763333	8.801676667	9.103386667	10.1973	10.15347333	7.900783333	8.300916667	2.000922673	0.06894709	-0.921442418	-1.742985656	-0.234475824	-0.222054645	-0.00047834	0.802893354	0.770706981	-0.883672144	-0.589813587
AT1G02910	9.194783333	10.8539	10.90233333	10.637	9.815546667	9.621946667	9.644526667	9.553716667	9.72464	9.442163333	9.471853333	-1.252461391	1.632678329	1.716902022	1.255497617	-0.172977961	-0.509640874	-0.470375127	-0.628290205	-0.331061139	-0.822277138	-0.770647376
AT1G02920	9.88944	10.28929	10.89216667	11.3369	5.628733333	7.789146667	7.23522	5.930096667	5.868233333	10.38516667	8.389693333	0.645507169	0.837081491	1.125929032	1.339007654	-1.395863329	-0.360775869	-0.626170707	-1.251475493	-1.281115173	0.883017486	-0.073044668
AT1G02930	8.912896667	10.25040667	10.23606333	10.67186667	6.60079	10.21244	9.38679	7.620273333	6.667163333	10.64873333	10.33266667	-0.198936846	0.715149665	0.705347086	1.003185568	-1.779086165	0.689202332	0.124933259	-1.082346729	-1.733725032	0.987375692	0.771368128
AT1G02940	6.073266667	6.25204	5.95336	6.062793333	5.698873333	7.651056667	7.36587	6.76151	6.48338	7.901066667	8.150273333	-0.67840981	-0.458219452	-0.826095661	-0.691309536	-1.139540117	1.264912152	0.913655322	0.169281191	-0.17328413	1.572842816	1.879784037
AT1G02950	11.84166667	10.61283333	10.8171	9.074213333	11.6727	10.32013667	10.48813333	10.74496667	10.73656667	10.337	10.32332333	1.34017509	0.29625094	0.469780499	-1.010844607	1.19663375	0.04759792	0.190315221	0.408501457	0.401365451	0.061923736	0.050305071
AT1G02960	9.087936667	9.055956667	8.97799	9.15819	9.288456667	8.693506667	9.14779	8.655893333	8.900093333	8.825946667	8.847336667	0.433508084	0.346260831	0.133553592	0.625171948	0.980563094	-0.642568654	0.596798857	-0.745184664	-0.078962675	-0.281248259	-0.222892451
AT1G02965	6.989466667	6.721293333	6.927186667	7.052536667	6.652313333	6.976343333	7.272266667	6.90163	7.250783333	7.006846667	6.91558	-0.101649307	-0.973703324	-0.304173262	0.103443594	-1.198014539	-0.144324152	0.81796814	-0.387279191	0.748107998	-0.045132506	-0.341916166
AT1G02970	7.232723333	7.015016667	6.68913	5.774	7.019436667	7.085526667	7.34138	6.74433	6.77927	6.270176667	6.811713333	0.949868206	0.53798118	-0.078575455	-1.809942618	0.546343536	0.67138157	1.155439638	0.025859398	0.091963633	-0.871208244	0.153344336
AT1G02980	5.668063333	5.530996667	5.486986667	5.895876667	5.48173	5.75788	5.395996667	5.83142	6.16425	5.6853	5.66006	-0.411220884	-0.847249747	-0.987251913	0.313486231	-1.003974129	-0.125501096	-1.276704244	0.108440265	1.167220564	-0.356388558	-0.436680644
AT1G02990	6.99365	6.895586667	6.892033333	7.072196667	6.81988	6.803353333	6.79712	6.856186667	6.75711	6.62586	6.694566667	0.083676145	-0.244584255	-0.256478799	0.346605819	-0.498007221	-0.553329124	-0.574194787	-0.3764731	-0.708125566	-1.147476096	-0.91748516
AT1G03000	7.947756667	8.33989	8.163936667	8.295013333	8.00074	7.76782	8.038763333	7.532746667	7.814473333	7.446606667	7.526596667	-0.341610918	0.479100274	0.11084066	0.385176143	-0.230720027	-0.718207406	-0.151139505	-1.21020158	-0.620564819	-1.390487355	-1.223073155
AT1G03010	6.085486667	4.695146667	4.846826667	4.768363333	6.29294	4.584866667	4.416976667	4.643883333	4.703806667	4.86259	5.217846667	2.035643983	-0.667576166	-0.372666696	-0.525221944	2.438992826	-0.881992149	-1.208418513	-0.767246804	-0.65073864	-0.34201825	0.348702709
AT1G03020	6.998923333	8.89855	9.229613333	10.61784667	6.70465	7.43031	6.23167	6.4646	6.571113333	6.091846667	5.51462	-0.288931321	1.103715582	1.346423443	2.364159657	-0.50466784	0.027325192	-0.851417096	-0.680652361	-0.602565721	-0.953923833	-1.377097999
AT1G03030	8.430063333	8.48192	8.2	8.297043333	7.699543333	7.99001	8.502976667	7.865483333	8.497026667	8.38313	8.619833333	0.692180882	0.828654131	0.086714069	0.342106864	-1.230357619	-0.465924955	0.884069798	-0.79364673	0.868410946	0.568664564	1.191606129
AT1G03040	10.52283333	10.51073333	10.30466667	10.81173333	10.53326667	10.22605667	10.8649	10.44966667	10.80066667	10.7386	10.7179	0.212889328	0.195812719	-0.0950071	0.620610999	0.227613787	-0.205948604	0.695644582	0.109629945	0.604992724	0.51739866	0.488184957
AT1G03050	5.295006667	5.310146667	5.311773333	5.50559	5.108383333	5.29573	5.085716667	5.358866667	6.72198	8.72867	7.67595	-0.676174911	-0.66298478	-0.661567611	-0.492712452	-0.83876316	-0.675544735	-0.858510604	-0.620539394	0.567019564	2.315269416	1.39812846
AT1G03055	7.02278	8.30281	8.45299	8.49203	7.26363	6.8983	6.609973333	7.550103333	7.56472	6.833023333	6.178773333	-0.697401479	1.00977373	1.210068702	1.262136325	-0.376179985	-0.863420377	-1.247961472	0.00588932	0.025383559	-0.950479827	-1.823052642
AT1G03060	6.27165	6.131366667	6.173183333	6.311116667	6.253553333	6.17002	6.158573333	5.92503	6.026686667	5.928296667	5.940396667	-0.244709019	-0.449277804	-0.388298466	-0.187156579	-0.271098562	-0.392911411	-0.409603563	-0.750169151	-0.601927872	-0.74540552	-0.727760642
AT1G03070	8.122813333	6.998206667	7.2156	7.481063333	7.90934	7.0405	6.767136667	7.46798	8.51506	8.771696667	8.37943	0.761445619	-0.746558461	-0.455052068	-0.099087799	0.475195619	-0.689846616	-1.056404128	-0.116631462	1.287415801	1.631544244	1.105547243
AT1G03080	7.5391	7.183123333	6.946876667	7.40933	7.398756667	7.015043333	7.26637	7.10372	7.120346667	7.223566667	6.899333333	0.097090525	-0.477647941	-0.859077567	-0.112428294	-0.12949936	-0.749019776	-0.343242891	-0.605847776	-0.579003363	-0.412350573	-0.935838167
AT1G03090	8.346566667	8.40946	7.457293333	7.744616667	7.284273333	7.446993333	7.348756667	6.607763333	7.393376667	7.57284	7.33358	0.463279388	0.534664741	-0.546065916	-0.219947448	-0.742447521	-0.557756649	-0.669257483	-1.51030164	-0.618612775	-0.414917842	-0.686483342
AT1G03100	6.941836667	6.919253333	6.791696667	6.623533333	6.87378	6.827586667	7.030846667	6.678803333	6.50617	6.405903333	6.454653333	0.141814084	0.078504225	-0.279086678	-0.750513846	-0.048975198	-0.178473062	0.391343701	-0.595570559	-1.079528874	-1.360615302	-1.223950109
AT1G03103	5.418113333	5.580166667	5.674656667	5.56299	5.598696667	5.713083333	5.862243333	5.53886	5.545136667	5.404753333	5.63675	-0.924552042	-0.079998844	0.412442935	-0.169516341	0.016571652	0.612706414	1.39006503	-0.29527166	-0.262560337	-0.994178692	0.214889476
AT1G03106	6.42162	5.97684	5.551926667	5.870973333	5.48952	5.776556667	5.751113333	5.64881	6.137186667	6.884886667	5.876586667	1.011429137	0.053377316	-0.861881896	-0.17465846	-0.996305253	-0.378031048	-0.432835742	-0.653196133	0.398762487	2.009301059	-0.162567394
AT1G03110	8.428843333	8.191886667	7.28339	6.389793333	7.88968	7.899436667	8.30436	7.832323333	7.984546667	7.61938	8.090786667	0.990096744	0.590962233	-0.939327582	-2.44451954	0.081919326	0.098353649	0.780414547	-0.014693381	0.241714622	-0.373379358	0.420667386
AT1G03120	5.55567	6.15827	5.957343333	5.98393	6.096593333	5.840903333	6.618033333	6.654396667	7.30329	6.242043333	6.800606667	-1.681997473	-0.491896227	-0.888715139	-0.836207961	-0.613704189	-1.118677617	0.416110604	0.48792615	1.769454137	-0.326448586	0.776682711
AT1G03130	9.54499	12.94543333	13.04576667	12.79686667	12.6228	12.36673333	12.212	12.52106667	12.46513333	12.426	12.32916667	-2.810225817	0.844521906	0.952358734	0.684844584	0.497760227	0.222543446	0.056238279	0.388418699	0.328302355	0.28624241	0.182167332
AT1G03140	10.60353333	10.59733333	10.19136667	10.4615	10.25003333	10.26351333	10.8759	10.35823333	10.42866667	10.2546	10.12885667	0.628969714	0.605170984	-0.953134001	0.083774087	-0.727941721	-0.676198677	1.674450462	-0.312615505	-0.042256819	-0.710412549	-1.193078934
AT1G03150	9.373106667	9.339726667	9.348973333	9.12011	9.080946667	9.08217	9.352473333	9.146716667	9.276993333	9.188393333	9.546873333	1.018728184	0.818983296	0.874315064	-0.495196048	-0.729548224	-0.722227835	0.895258955	-0.335982577	0.443588969	-0.086590692	2.058542546
AT1G03160	6.62165	8.04966	8.10473	7.852046667	7.570086667	6.96203	7.125256667	6.81875	7.107263333	6.810066667	7.21267	-1.545030047	1.278076164	1.386946871	0.887404229	0.329983044	-0.872115367	-0.549424198	-1.155372948	-0.584996141	-1.172539475	-0.376612296
AT1G03170	6.453766667	6.268126667	6.5026	6.175416667	9.18167	7.242006667	9.53601	9.38261	9.994126667	10.7609	10.974	-1.061940218	-1.172550067	-1.032843861	-1.22778945	0.563425953	-0.592283315	0.774552293	0.683151998	1.047511868	1.50437829	1.631349626
AT1G03180	7.76872	7.142823333	6.613173333	6.2163	7.013166667	7.20502	7.748016667	7.259456667	7.29475	7.373546667	7.72743	1.420862463	0.021889079	-1.161958498	-2.049030214	-0.267913112	0.160908003	1.374587393	0.282582158	0.361468077	0.537590504	1.32857309
AT1G03190	7.01526	6.900846667	6.541626667	6.878176667	6.59928	6.625226667	6.81061	6.425956667	6.701153333	6.48439	6.803476667	0.101007599	-0.12664119	-0.841383043	-0.171747804	-0.726669914	-0.675043699	-0.306185543	-1.071532227	-0.523972026	-0.955267128	-0.320378772
AT1G03210	9.86562	8.42654	8.880483333	8.455103333	7.64151	7.98789	8.59992	7.9257	7.975466667	8.54019	8.820413333	2.087172052	0.236958711	0.820589928	0.273682354	-0.772347915	-0.327009993	0.459871954	-0.406967165	-0.34298257	0.383077583	0.743358422
AT1G03220	12.04003333	11.14043333	10.16059	9.534866667	8.537833333	10.6735	10.34773333	9.32552	8.444333333	11.3433	9.103963333	1.765971269	1.02135299	0.210315577	-0.307609091	-1.132875037	0.634862222	0.365218141	-0.480889832	-1.210266999	1.189270096	-0.664277053
AT1G03230	11.00526667	10.38153333	9.677826667	9.25285	8.24707	9.998053333	10.473	9.383986667	9.038733333	9.73119	8.646756667	2.096180093	1.228855068	0.250324068	-0.34062222	-1.739197728	0.69561148	1.356042962	-0.158271676	-0.638359623	0.324527822	-1.183418151
AT1G03240	4.925683333	6.110033333	5.472703333	5.965243333	6.566003333	6.226956667	5.66345	5.904413333	5.69689	6.412163333	5.70895	-1.486377043	0.729689604	-0.46283436	0.458769445	1.582866375	0.948467751	-0.105923543	0.344948924	-0.04335313	1.295012537	-0.020787365
AT1G03250	9.579353333	9.766083333	9.801796667	9.911916667	9.584906667	9.38967	9.913616667	9.697453333	9.91675	9.956346667	9.66864	0.078564737	0.372079575	0.428216206	0.601310267	0.087293842	-0.219592349	0.603982442	0.264202301	0.608907627	0.671148344	0.218911556
AT1G03260	9.17148	9.119383333	8.930456667	8.614546667	9.408096667	8.72883	9.004533333	8.720196667	9.0278	8.75947	8.75886	0.67477478	0.569985788	0.189972317	-0.445459713	1.150713525	-0.215586361	0.338972623	-0.232951739	0.385771982	-0.153956032	-0.155183006
AT1G03270	7.013196667	7.17037	6.921466667	6.046606667	7.206063333	7.043006667	7.680306667	6.90695	7.545013333	6.996596667	7.5423	-0.284819349	0.010122034	-0.456953976	-2.098660066	0.077101851	-0.228879818	0.967036433	-0.48419502	0.713153653	-0.315969843	0.708061986
AT1G03280	8.71908	8.75768	8.429393333	8.755633333	8.51341	8.30936	8.726386667	8.070743333	8.46236	8.390003333	8.573173333	0.583022115	0.711094834	-0.37814263	0.704304104	-0.099379859	-0.77640676	0.607265241	-1.568123997	-0.268761007	-0.508836527	0.09891166
AT1G03290	8.41826	8.085586667	8.496156667	9.517233333	8.178556667	7.2063	8.548383333	7.99551	8.905706667	8.842096667	8.629553333	-0.322680031	-0.903469402	-0.186686094	1.595934921	-0.741160066	-2.438549912	-0.095507482	-1.060727485	0.528316472	0.417264553	0.046201121
AT1G03300	7.455736667	7.898906667	7.764826667	7.60234	7.59725	7.746116667	8.384206667	8.23788	7.875983333	7.79128	7.935943333	-1.467797674	-0.175346277	-0.566374287	-1.040246885	-1.055091251	-0.620939726	1.239972141	0.813228217	-0.24219939	-0.489226358	-0.067333344
AT1G03310	6.812786667	8.026433333	8.258143333	7.96709	7.85496	7.35553	7.129603333	7.198336667	7.370786667	6.99682	7.233936667	-1.410740297	0.473878148	0.8336904	0.3817265	0.207604762	-0.567938083	-0.918769652	-0.812036686	-0.544246678	-1.12496304	-0.756755014
AT1G03320	5.37327	6.00568	5.144816667	5.55972	5.28623	5.149793333	5.099126667	5.171493333	5.494206667	4.980626667	5.283073333	-0.250947434	1.22738242	-0.784982922	0.184900515	-0.454413271	-0.773349401	-0.891788461	-0.722623198	0.031755694	-1.168795604	-0.461792337
AT1G03330	9.549303333	9.393636667	9.191323333	9.007533333	9.375803333	9.438196667	9.885003333	9.671726667	9.662546667	9.710703333	9.600183333	0.494946088	0.226037727	-0.123451011	-0.440941382	0.195231309	0.303013465	1.074855319	0.706427831	0.690569723	0.773758569	0.582839391
AT1G03340	6.509716667	6.738066667	6.66351	6.53609	5.83701	6.092623333	5.87201	6.30563	6.696156667	5.82626	5.829106667	0.807532289	1.460639896	1.247399142	0.882963095	-1.11648716	-0.385403243	-1.016383082	0.223820643	1.340772412	-1.147233412	-1.139091614
AT1G03350	10.7642	10.38496667	10.47333333	10.4327	11.0255	10.10830667	10.45203333	10.2465	10.51093333	10.5767	10.23946667	0.572748406	-0.550058695	-0.288428949	-0.408733234	1.346386875	-1.36917396	-0.351492475	-0.960020961	-0.177105541	0.017611732	-0.980844754
AT1G03360	9.896513333	9.55596	8.64652	7.75943	8.766203333	9.563713333	10.17073333	9.357593333	9.611293333	9.260176667	9.73936	1.033495021	0.581380021	-0.625982895	-1.803674187	-0.467092569	0.591673264	1.39754659	0.318030534	0.654839968	0.188701199	0.824859919
AT1G03370	7.074973333	7.0442	6.933913333	7.13432	6.858833333	6.477383333	6.71672	6.404206667	6.383943333	6.39267	6.63855	0.077598474	0.023632921	-0.16977092	0.181671556	-0.301434709	-0.970363217	-0.550651278	-1.098689232	-1.134223958	-1.118920469	-0.687733835
AT1G03380	7.14148	7.220873333	7.00561	7.75135	6.967966667	6.67518	6.640403333	6.649913333	6.603853333	6.91396	6.765506667	-0.199601552	-0.099424626	-0.371039612	0.569920268	-0.418537221	-0.787969606	-0.831850111	-0.819850583	-0.877968173	-0.486681757	-0.673997217
AT1G03390	6.185896667	6.36495	6.367683333	6.41161	6.360433333	6.372836667	8.076796667	9.32157	9.29524	6.129873333	6.0838	-0.802959993	-0.659155916	-0.656960679	-0.621681617	-0.662783411	-0.652821855	0.715688798	1.715410368	1.694263812	-0.847954317	-0.884957443
AT1G03400	8.436796667	10.04601667	11.2576	11.4816	10.02411	8.100433333	9.70854	9.095703333	9.45287	10.06662	8.41758	-1.382231855	0.325581659	1.611396148	1.849120155	0.302332817	-1.739203461	-0.032571491	-0.682955367	-0.303905852	0.347447316	-1.402625887
AT1G03410	8.72233	7.673373333	8.16111	8.42658	7.976223333	7.38375	8.12943	7.728756667	7.982156667	7.901173333	7.68979	1.746531461	-0.925583435	0.316878197	0.993137154	-0.15410257	-1.663370655	0.236176484	-0.78449979	-0.138987982	-0.345285132	-0.883763576
AT1G03430	9.36467	9.160403333	9.628716667	9.915786667	9.23923	9.044123333	9.535286667	9.27371	9.30057	9.334146667	9.303433333	0.371301528	-0.264614091	1.193322086	2.087018056	-0.019213756	-0.626612793	0.90245918	0.088128136	0.17174772	0.276277387	0.180661746
AT1G03440	8.65203	9.36428	9.30406	9.379966667	8.959326667	8.366143333	8.980543333	8.835076667	8.855193333	8.648656667	8.57772	-0.552868768	1.297245464	1.140820222	1.337992569	0.245353677	-1.29547739	0.300465305	-0.077393523	-0.025139215	-0.561631214	-0.745893673
AT1G03445	6.230943333	5.969506667	6.193906667	6.239946667	5.909846667	6.085796667	5.898256667	5.901943333	6.115286667	5.909596667	5.916806667	0.049011777	-0.62253839	-0.046123997	0.072138564	-0.77578653	-0.323825245	-0.805557666	-0.796087756	-0.24807453	-0.776428703	-0.757908437
AT1G03457	9.57631	8.494336667	7.464366667	6.492456667	6.639326667	8.605823333	9.195406667	8.284386667	8.03908	8.509286667	7.94727	1.365157156	0.166842103	-0.973877836	-2.050294737	-1.887632196	0.290316635	0.943296298	-0.065683263	-0.337367104	0.183399637	-0.439049189
AT1G03470	8.79467	8.78845	8.064556667	8.10135	8.340693333	8.93621	9.807146667	9.234613333	9.33591	8.718803333	8.122703333	0.043485441	0.034388599	-1.024316148	-0.970505351	-0.620462173	0.250489793	1.524247597	0.686909098	0.835056977	-0.067470685	-0.939275784
AT1G03475	10.67283333	12.10516667	12.23293333	11.58173333	11.69946667	11.4148	11.46433333	11.4331	11.37866667	11.2598	11.26083333	-1.685693987	1.381622532	1.655232591	0.2606993	0.512823152	-0.096785483	0.009289274	-0.057596357	-0.174164378	-0.428715244	-0.426502379
AT1G03490	5.481343333	5.45037	5.804806667	5.64562	5.568476667	5.724636667	5.387716667	5.8258	5.798963333	5.646863333	5.519236667	-0.73277919	-0.846797896	0.457950591	-0.128045673	-0.412024891	0.16282964	-1.07743668	0.535231027	0.436440175	-0.123468727	-0.593286655
AT1G03495	8.29987	8.110726667	7.354566667	8.40346	7.34554	9.14393	7.38792	6.758796667	7.33205	9.322796667	9.947246667	0.062232415	-0.139724321	-0.947109928	0.172840057	-0.956748101	0.963472755	-0.911497093	-1.583240011	-0.971151973	1.154456638	1.82120963
AT1G03510	7.63488	8.015646667	7.698453333	7.398243333	7.771423333	7.89967	8.377213333	7.716493333	7.88181	7.491116667	7.619943333	-0.419524613	0.516231113	-0.263289533	-1.001072672	-0.08396161	0.231211863	1.404801748	-0.218955207	0.187319897	-0.772831176	-0.45623232
AT1G03520	8.478426667	8.527696667	8.216723333	8.775646667	8.726546667	7.726316667	8.056163333	7.85362	8.04842	8.65607	8.23244	0.418934178	0.520405372	-0.120041866	1.03105653	0.929935449	-1.130030703	-0.450713977	-0.867850447	-0.466661314	0.784789285	-0.08767351
AT1G03530	9.335456667	8.997526667	8.48232	8.473286667	8.401613333	9.108423333	9.30218	8.71987	8.576933333	8.473343333	8.44272	0.986272598	0.172628363	-1.067850239	-1.089600068	-1.26217011	0.439637606	0.906151366	-0.495893952	-0.840046868	-1.08946363	-1.163196351
AT1G03540	5.771816667	5.962703333	5.66082	5.970663333	5.789813333	5.962403333	5.753883333	5.704886667	5.910093333	5.679836667	5.640953333	-0.588170229	-0.044335986	-0.904398646	-0.021658024	-0.536897902	-0.045190683	-0.63926212	-0.778853144	-0.19422136	-0.850220348	-0.960998584
AT1G03550	9.326496667	8.35083	8.26426	10.15481667	8.134183333	8.09889	8.659256667	8.17901	8.762773333	8.925333333	8.483956667	1.062171542	-0.377586954	-0.505335393	2.284495517	-0.697285156	-0.749366342	0.077547908	-0.631135952	0.230303972	0.470188299	-0.181136408
AT1G03560	7.87733	7.899516667	7.684876667	7.50373	7.575006667	7.540426667	7.66191	7.313996667	7.581896667	7.152926667	7.206936667	0.336063197	0.374461013	0.00298983	-0.310515419	-0.187158972	-0.247005569	-0.03675791	-0.638881361	-0.17523465	-0.917640509	-0.824166979
AT1G03580	5.964906667	6.309396667	6.12442	6.686903333	5.992883333	5.796413333	5.832316667	5.95518	5.646233333	5.79988	5.459743333	-0.335032785	0.342589239	-0.021265338	1.085156023	-0.280001854	-0.666464158	-0.595841239	-0.354165426	-0.961872662	-0.659645122	-1.32870401
AT1G03590	9.532243333	9.424336667	8.9871	8.97085	9.64909	9.306886667	9.96459	9.74842	9.92277	9.85857	9.938836667	-0.296108952	-0.516359103	-1.408810375	-1.441978529	-0.057611213	-0.756088316	0.586361258	0.145132957	0.501001737	0.369962014	0.533795687
AT1G03600	8.69348	11.9917	12.1548	11.779	11.67643333	11.5099	11.5583	11.6624	11.6795	11.4738	11.84773333	-2.957850934	0.816649696	1.003302209	0.573234677	0.455856834	0.265275196	0.320664415	0.439797012	0.459366344	0.223962162	0.651893472
AT1G03610	9.163133333	9.695593333	9.308743333	9.598756667	8.86097	9.369166667	9.143333333	8.6002	9.15012	9.61789	9.23859	0.163315683	1.036498059	0.402101856	0.877695387	-0.332202661	0.501190219	0.130845618	-0.759839982	0.141975088	0.909072184	0.287057244
AT1G03620	8.475773333	7.43897	6.65739	7.416363333	7.40686	7.480903333	7.234083333	7.747643333	8.242606667	8.59109	7.232653333	1.138944011	-0.285300741	-1.358948151	-0.316355258	-0.329409877	-0.227697406	-0.566751187	0.138720248	0.818645657	1.297353183	-0.568715561
AT1G03630	7.251453333	10.5147	10.62563333	9.900233333	9.901476667	9.025593333	9.11978	9.47331	9.738033333	9.400323333	9.74435	-2.747016541	1.424797807	1.566617694	0.639248593	0.6408381	-0.478912574	-0.358502036	0.093459362	0.431888146	0.000151422	0.439963527
AT1G03650	8.433876667	8.422276667	8.441866667	8.341166667	7.953223333	8.282933333	8.77716	8.160426667	8.406813333	8.1626	8.09554	0.523543188	0.507215775	0.534789397	0.393050563	-0.152993489	0.311085073	1.0067267	0.138652578	0.485450583	0.141711622	0.047322285
AT1G03660	10.29314333	9.135003333	8.097906667	8.62075	7.722236667	9.43602	9.44418	8.77326	8.708306667	9.941303333	10.10014	1.279678651	0.384600319	-0.416928646	-0.012844736	-0.707268395	0.617243605	0.62355013	0.105023912	0.054824177	1.007756119	1.130514386
AT1G03670	4.582313333	4.698493333	4.81646	4.69997	4.681703333	4.64177	4.502966667	4.652793333	4.872863333	4.64776	4.658623333	-0.952081119	-0.382472601	0.195895605	-0.375232785	-0.464790789	-0.660576353	-1.341102786	-0.606531039	0.472430457	-0.631208518	-0.577947654
AT1G03680	10.9342	12.8209	13.01583333	12.75756667	12.5072	12.14773333	12.2752	12.53236667	12.4838	12.48166667	12.39963333	-2.04986871	0.896693488	1.201131497	0.79778237	0.406771104	-0.154627577	0.044444062	0.446075259	0.370226049	0.366894306	0.238778379
AT1G03687	8.716666667	9.075943333	8.615796667	7.95622	8.18617	8.504553333	8.84476	8.42367	8.65959	8.13465	8.771246667	-0.038923617	0.574969439	-0.211279348	-1.338292521	-0.945378866	-0.401359908	0.179948398	-0.539564588	-0.136450043	-1.033410662	0.054336776
AT1G03700	7.53509	5.93164	5.844523333	5.781483333	5.383396667	5.988013333	7.387986667	6.875713333	6.658196667	5.840303333	6.045523333	1.825640622	-0.725521862	-0.864128474	-0.964428005	-1.597802148	-0.635829303	1.591592473	0.776542106	0.430463114	-0.870842687	-0.544328256
AT1G03710	6.754603333	7.31075	7.31063	6.523603333	7.412876667	7.827826667	10.58653333	10.13321667	10.95546667	10.73453333	11.4014	-1.085860944	-0.763366916	-0.763436501	-1.219811437	-0.704146495	-0.463528498	1.136168986	0.873303224	1.350103194	1.221990082	1.608687567
AT1G03720	5.17511	5.647636667	5.41562	5.54494	5.78172	5.425486667	6.462216667	6.522036667	6.37105	6.421573333	6.642653333	-1.419991082	-0.580089153	-0.992491795	-0.762629387	-0.341760063	-0.974954092	0.867802282	0.974130531	0.705756275	0.79555998	1.188523026
AT1G03730	9.83329	9.034006667	9.146643333	9.545523333	9.25644	8.91214	9.50918	9.440206667	9.580213333	9.347606667	9.277476667	0.916114528	0.05614896	0.177337093	0.606500384	0.295469611	-0.074969923	0.567397835	0.493187991	0.643824077	0.393557724	0.318103398
AT1G03740	7.99927	7.6752	7.534803333	8.46531	6.814336667	6.787726667	6.868516667	6.573573333	6.779246667	7.019693333	6.818756667	0.44864771	0.107299824	-0.040582131	0.939534768	-0.799460687	-0.827489407	-0.742392065	-1.053060387	-0.836421521	-0.58315537	-0.794805034
AT1G03750	6.422203333	6.30219	5.917756667	6.313223333	6.154756667	5.870283333	6.208676667	6.00746	6.056293333	5.969023333	5.99506	0.268209285	-0.038456111	-1.020783632	-0.010263064	-0.415186764	-1.142090391	-0.277407089	-0.791568199	-0.666786284	-0.889783916	-0.823253436
AT1G03760	9.99111	9.857743333	9.367963333	9.528303333	9.289943333	9.859973333	10.50843333	9.813073333	9.929833333	9.782036667	9.936186667	0.147296782	-0.219409972	-1.566115551	-1.125242562	-1.780640377	-0.213278335	1.569735875	-0.342235196	-0.021190353	-0.427574026	-0.003721143
AT1G03770	7.52537	7.136876667	6.282733333	6.652563333	7.13443	7.116553333	7.291416667	6.498646667	6.727256667	6.993553333	7.360933333	0.686045706	-0.092605523	-1.804551905	-1.063307309	-0.09750934	-0.133339268	0.217136629	-1.371800123	-0.913600606	-0.379866282	0.356467817
AT1G03780	8.40475	8.273733333	7.473216667	6.895516667	7.96308	8.60474	8.985303333	8.439253333	8.317583333	8.030493333	8.20176	0.286876598	0.079092945	-1.19047284	-2.106666324	-0.413582423	0.604047335	1.207595277	0.341596572	0.148636106	-0.306669394	-0.035051938
AT1G03790	5.921673333	6.510286667	6.062026667	6.01548	6.008533333	6.12991	5.974796667	6.116466667	6.221926667	6.995243333	7.136333333	-0.894011781	0.772959446	-0.496526785	-0.62834839	-0.648021565	-0.304279078	-0.743564852	-0.342351016	-0.043685023	2.146371777	2.545943036
AT1G03800	7.805613333	8.13083	7.959773333	8.04728	7.591836667	8.46198	8.274693333	8.19728	8.359336667	8.54166	8.416676667	-1.104123178	-0.20381313	-0.677356006	-0.43510787	-1.695929505	0.712922398	0.194449376	-0.01985699	0.428770834	0.933503666	0.587507404
AT1G03810	5.510683333	5.923876667	5.744133333	6.197163333	5.297086667	5.64738	5.482666667	6.249736667	6.1259	5.25679	5.71202	-0.802842245	0.204424083	-0.23374709	0.870631485	-1.323539732	-0.46960853	-0.871140165	0.998792673	0.696908556	-1.421773348	-0.312031701
AT1G03820	11.0956	9.61758	9.575736667	9.624556667	11.7122	9.714663333	10.5021	10.3576	10.49053333	10.95113333	10.81136667	1.252366037	-1.114461331	-1.181467154	-1.103289246	2.239758465	-0.958996933	0.301964796	0.070569716	0.283442514	1.021024337	0.797208981
AT1G03830	8.134013333	7.77286	7.516826667	7.147676667	7.849213333	8.059106667	8.256773333	7.864203333	7.891973333	7.50208	7.559846667	0.294783123	-0.477238167	-1.024549146	-1.813664552	-0.314021069	0.1346585	0.557201672	-0.281977618	-0.222614934	-1.056072434	-0.93258722
AT1G03840	9.990963333	7.35412	7.120676667	7.554943333	7.412166667	7.40483	8.06653	7.294453333	7.296826667	8.197066667	6.788043333	2.963243296	-0.547599092	-0.858418753	-0.280211545	-0.470312476	-0.480080929	0.400943885	-0.627042668	-0.623882678	0.574747788	-1.301305591
AT1G03850	10.69116667	9.415603333	9.10447	10.12629	7.55542	7.848503333	7.70805	8.792873333	9.512423333	9.57755	7.752263333	1.675824714	0.508177794	0.223367256	1.158738276	-1.194628554	-0.926340933	-1.054911501	-0.061867415	0.596806537	0.656423296	-1.014438746
AT1G03860	11.9688	11.7421	11.5568	10.76566667	11.63283333	11.7425	11.7562	11.6164	11.45963333	11.43763333	11.32643333	0.796499319	0.561127821	0.368739913	-0.452655049	0.447681596	0.561543121	0.57576716	0.430619672	0.267856526	0.245015004	0.129561495
AT1G03870	11.6075	10.734	10.89816667	9.57644	11.32166667	10.60956667	8.91513	10.37353333	9.899866667	9.722686667	9.593196667	1.415565594	0.435403966	0.619616751	-0.863503755	1.094829629	0.295776286	-1.605565216	0.030921316	-0.500583998	-0.699399152	-0.84470096
AT1G03880	5.535666667	5.4423	5.487936667	5.883413333	5.540073333	5.637776667	5.405216667	5.198566667	5.495473333	5.24448	5.11494	-0.170845667	-0.49102269	-0.334523453	1.021662285	-0.155734134	0.179314374	-0.618190465	-1.326843608	-0.308678389	-1.169395614	-1.6136198
AT1G03890	6.226076667	6.104063333	6.248896667	6.460073333	6.401673333	6.479186667	6.29451	6.19972	6.525246667	6.26034	6.137086667	-0.794544682	-1.685434491	-0.627922684	0.914000113	0.487587987	1.053557597	-0.294873396	-0.986989926	1.389868257	-0.544368299	-1.444312064
AT1G03900	10.8395	10.5341	10.6068	10.80953333	11.02883333	10.27356333	10.3757	10.18997667	10.51673333	10.6956	10.85343333	0.24306193	-0.409604715	-0.254238425	0.179020529	0.647683906	-0.966394474	-0.748119439	-1.145026528	-0.446718809	-0.064465019	0.272838688
AT1G03905	7.646973333	7.040003333	6.332803333	6.29491	7.28526	7.000606667	7.27392	7.016316667	7.738106667	7.015686667	7.30217	1.075862092	-0.286603251	-1.874054839	-1.959113991	0.263924302	-0.375036934	0.238469408	-0.339772703	1.280429053	-0.341186864	0.301882173
AT1G03910	8.20163	8.083096667	7.520233333	7.815676667	7.602103333	7.539496667	8.002843333	7.291666667	7.72796	7.279193333	7.646023333	0.455243959	0.227570759	-0.853550411	-0.286076881	-0.696298401	-0.816550314	0.073423967	-1.292570413	-0.454558891	-1.3165286	-0.61193895
AT1G03920	7.484933333	6.179673333	6.157176667	5.565213333	6.234486667	6.136576667	5.58995	5.98886	6.73259	6.773066667	6.468243333	2.191663251	-0.343827852	-0.387528033	-1.53742749	-0.237351963	-0.427543905	-1.489376069	-0.714486195	0.73022275	0.808849405	0.21672458
AT1G03930	7.882776667	8.829616667	8.72106	8.509206667	8.640986667	7.916383333	7.692536667	7.678436667	7.888153333	8.13967	8.321786667	-1.0178997	1.625849447	1.322739529	0.731206568	1.099160248	-0.924063786	-1.549084311	-1.588454071	-1.00288707	-0.300606883	0.207895908
AT1G03940	8.718763333	8.631596667	7.737103333	8.32337	7.62537	10.47729333	8.04286	7.627273333	7.487986667	11.02	10.9806	-0.05793674	-0.133464961	-0.908526033	-0.400537372	-1.005340793	1.465795294	-0.64359383	-1.003691592	-1.124380778	1.936040063	1.90190073
AT1G03950	9.419613333	9.430026667	9.788796667	10.1932	9.04725	7.986493333	8.41033	8.727416667	9.517893333	9.92947	8.793266667	0.383427955	0.399390409	0.949343957	1.569248208	-0.187362625	-1.813381781	-1.163688443	-0.677630698	0.534080002	1.164980156	-0.576690148
AT1G03960	7.680306667	7.638256667	7.372026667	7.696966667	7.51852	7.473513333	7.58605	7.415296667	7.591803333	7.46271	7.54057	0.586980475	0.328937783	-1.304800765	0.689215701	-0.405834437	-0.682020915	0.008568013	-1.03927146	0.043873735	-0.748316307	-0.270523108
AT1G03970	8.863133333	9.063056667	8.98726	9.537563333	8.77997	8.250233333	8.893793333	8.741143333	9.195673333	9.236416667	9.33296	-0.433614255	0.070389229	-0.12069294	1.266612848	-0.643267671	-1.978725225	-0.356320892	-0.741149069	0.404713697	0.50742698	0.750811159
AT1G03980	7.403876667	6.35339	6.35954	6.264403333	6.175493333	6.442683333	6.8637	6.270713333	6.536383333	6.23639	6.234163333	2.078816212	-0.54813211	-0.532752826	-0.770660755	-0.99299768	-0.324836584	0.727998317	-0.75488136	-0.090521323	-0.840713599	-0.846281817
AT1G03982	4.934946667	4.976253333	5.0921	5.10964	5.24546	5.22319	4.847573333	5.309523333	5.116873333	5.39832	5.280033333	-0.760104887	-0.568088306	-0.02956795	0.051967819	0.683335444	0.579811979	-1.166265202	0.981137789	0.085592414	1.393914557	0.84405171
AT1G03990	6.530663333	6.314233333	6.46062	6.66789	6.37241	6.167586667	6.371373333	6.096436667	6.11648	5.914593333	5.931006667	0.066012365	-0.402084882	-0.085478147	0.362807749	-0.276259731	-0.719253948	-0.278501845	-0.873137972	-0.829788024	-1.266430786	-1.230931843
AT1G04000	10.75733333	10.7689	10.88293333	11.03886667	10.6278	10.59353333	11.31646667	11.11693333	10.93713333	11.2279	11.20613333	0.208002898	0.218354892	0.32041303	0.459971045	0.09207249	0.061404333	0.708418917	0.52983955	0.368921224	0.629153067	0.609672224
AT1G04010	8.16524	7.472006667	7.69156	7.58594	8.18484	7.42176	7.88101	7.68454	7.762603333	7.296013333	7.402956667	0.476755587	-0.876379174	-0.447829026	-0.653990627	0.515013183	-0.974456557	-0.078038123	-0.461531492	-0.309158251	-1.219903764	-1.011159125
AT1G04020	7.004893333	7.064103333	6.479726667	5.46062	6.543546667	6.804836667	6.939696667	6.258616667	6.573166667	6.19584	6.47403	0.51500991	0.605322773	-0.286025476	-1.840466292	-0.188680991	0.209863984	0.4155656	-0.623283998	-0.14350168	-0.719037089	-0.294714587
AT1G04030	7.2309	5.995553333	5.42146	5.33435	6.69596	5.896156667	6.831953333	6.012196667	6.60245	6.42529	7.055036667	1.043757488	-0.745844592	-1.577512861	-1.703705971	0.268809238	-0.889836952	0.465817867	-0.721733997	0.13334468	-0.123300611	0.788990631
AT1G04040	12.5274	11.61833333	11.9797	9.54842	12.1646	11.2724	7.595916667	9.38308	9.461006667	7.402903333	7.850833333	1.366006794	0.847988654	1.053908083	-0.331520719	1.159270602	0.650863682	-1.444125748	-0.425737263	-0.381331909	-1.55411153	-1.298865271
AT1G04050	7.616496667	6.92243	6.66028	6.418613333	7.567543333	7.426946667	8.397996667	7.670783333	7.849993333	7.31517	7.385426667	0.266715677	-1.000622932	-1.479298587	-1.920572476	0.177328803	-0.079395215	1.693704136	0.365841009	0.693071465	-0.28349504	-0.155209113
AT1G04070	10.3395	9.660723333	9.547106667	9.44401	9.585283333	10.05376667	11.01003333	10.68066667	10.6916	10.65056667	10.69196667	0.490757276	-0.034993602	-0.122996129	-0.202850323	-0.093426144	0.269440666	1.010123227	0.755010135	0.763478619	0.731695984	0.763762623
AT1G04080	9.40204	9.477363333	8.956226667	9.065103333	8.999916667	9.098026667	9.480506667	8.921423333	9.158413333	8.813166667	9.385663333	-0.117340843	-0.015108559	-0.722419152	-0.574646745	-0.663121079	-0.529961686	-0.010842283	-0.769655832	-0.448002132	-0.916586747	-0.139568006
AT1G04090	5.5931	5.610313333	5.160786667	4.954766667	5.50994	5.333603333	5.214293333	5.859023333	6.56767	5.260836667	5.46882	-0.269921484	-0.242035887	-0.97026899	-1.304021345	-0.404640666	-0.690306027	-0.883588201	0.160874258	1.308881704	-0.808188011	-0.471255057
AT1G04100	8.228496667	7.954856667	8.058173333	8.30915	8.470853333	7.600066667	8.04569	7.979383333	8.59292	8.09659	8.01418	0.337586828	-0.341911985	-0.085357562	0.537863996	0.939403328	-1.22292128	-0.116355991	-0.281007728	1.242517475	0.010038138	-0.194601158
AT1G04110	6.431046667	8.760833333	7.693976667	6.223136667	6.405446667	6.864763333	6.96592	6.9342	6.967596667	7.17761	7.13063	-1.164001528	1.960446684	0.529698344	-1.442827069	-1.198333373	-0.582349447	-0.446689487	-0.489228788	-0.44444093	-0.162794634	-0.225798934
AT1G04120	8.315746667	7.610173333	7.327016667	7.445923333	8.230966667	7.463823333	7.839853333	7.418583333	7.829263333	7.547076667	7.543483333	0.37367277	-0.620054616	-1.018851624	-0.851383828	0.25426887	-0.826173521	-0.296573987	-0.889889403	-0.311488911	-0.708919774	-0.713980614
AT1G04130	7.946303333	7.583626667	7.245886667	7.481116667	8.17219	7.599286667	8.433603333	7.99376	8.14647	8.145246667	8.741456667	0.234738015	-0.402291207	-0.995520023	-0.582346533	0.631500257	-0.37478495	1.090663881	0.318094035	0.586323953	0.584175209	1.631397784
AT1G04140	9.57597	9.36103	9.14463	9.63516	9.299896667	8.688	8.820533333	8.343706667	8.88134	8.571126667	8.571043333	0.571807092	0.214597312	-0.145038848	0.670175227	0.112999543	-0.903914356	-0.683656597	-1.476097039	-0.582601717	-1.098146689	-1.098285182
AT1G04150	6.576486667	6.09623	5.932273333	6.2428	6.136906667	6.397966667	6.92803	6.499893333	6.715243333	6.165676667	6.278216667	0.125968404	-0.919690309	-1.276671751	-0.600564708	-0.831125353	-0.262721658	0.891380683	-0.040797603	0.428082102	-0.768484679	-0.523452304
AT1G04160	5.49664	5.520706667	5.45981	5.253423333	5.819506667	5.379466667	5.446736667	5.326796667	5.323793333	5.311003333	5.358366667	-0.427777228	-0.394326462	-0.47896802	-0.765829186	0.020981939	-0.590638907	-0.49713892	-0.663846048	-0.668020444	-0.685797534	-0.619966241
AT1G04170	11	11.00246667	10.64096667	10.07572333	10.8838	10.79916667	10.82316667	10.62573333	10.58576667	10.4905	11.04766667	0.84141828	0.846258438	0.136913677	-0.972221584	0.613407599	0.447337857	0.494431285	0.107022432	0.028598792	-0.158335954	0.934951061
AT1G04180	7.83199	5.395836667	5.756203333	5.792456667	5.79482	4.79571	5.010913333	5.109233333	5.341493333	5.134053333	5.146573333	2.314909824	-0.474602829	-0.061965675	-0.020453866	-0.017747736	-1.161776705	-0.915358545	-0.80277742	-0.536828557	-0.774357327	-0.760021325
AT1G04190	10.8851	10.3576	10.06112	9.63839	10.59463333	10.5658	10.87976667	10.54446667	10.54223333	10.1178	10.14846667	1.108161419	0.154454861	-0.381573424	-1.145858491	0.583005088	0.530875156	1.098518888	0.492305033	0.488267223	-0.279097428	-0.223652876
AT1G04200	7.951476667	7.620293333	7.511096667	7.34753	7.979993333	7.291356667	7.360846667	7.039866667	7.35678	7.166243333	7.66021	0.702346744	-0.118679009	-0.389384888	-0.794877653	0.773041478	-0.934135124	-0.761864741	-1.557595744	-0.771946281	-1.24429949	-0.019722908
AT1G04210	6.711583333	6.670606667	6.45507	6.507593333	6.495503333	6.374743333	6.50847	6.056286667	6.262206667	6.056706667	6.465866667	-0.085664648	-0.143786316	-0.449505442	-0.375005879	-0.392154442	-0.563441501	-0.373762407	-1.01514327	-0.72306451	-1.014547539	-0.434191354
AT1G04220	10.04543	8.614223333	7.869153333	7.485116667	11.03336667	8.668906667	10.85766667	10.44196667	10.93693333	11.5832	11.32076667	0.181692052	-0.812107349	-1.329468075	-1.59613495	0.867694214	-0.774136408	0.74569188	0.457038661	0.800732963	1.249486761	1.067258648
AT1G04230	8.64303	8.67514	8.50231	8.715333333	8.445983333	8.17924	9.047676667	8.511956667	8.835593333	8.67569	9.064766667	0.004127769	0.138491816	-0.584713984	0.306680509	-0.820412485	-1.936597903	1.69736862	-0.544347582	0.80990755	0.140793287	1.768881593
AT1G04240	9.087896667	9.235423333	9.523333333	9.10136	9.864963333	9.311386667	8.196013333	8.874656667	8.523656667	8.880586667	8.789876667	0.199342289	0.371995354	0.708941515	0.215098666	1.10875714	0.460896585	-0.844444535	-0.050216251	-0.460997753	-0.043276267	-0.149435783
AT1G04250	10.7609	9.7116	9.8078	9.140673333	9.49251	9.728793333	8.057046667	7.347023333	7.94641	9.838013333	10.58363333	1.390508278	0.534194142	0.612701165	0.06827155	0.355398884	0.5482253	-0.816055937	-1.395492721	-0.906344455	0.637357702	1.245844261
AT1G04260	10.85183333	10.4413	10.4356	10.29053333	10.75396667	10.40615667	11.28803333	11.04213333	10.9052	11.04513333	11.0146	0.476203696	0.143645287	0.13902792	0.021514588	0.3969254	0.115176926	0.829553756	0.630358937	0.519434129	0.63278913	0.608055166
AT1G04270	12.4196	12.34156667	12.34163333	11.7448	12.25993333	12.39633333	12.5861	12.3579	12.4319	12.42223333	12.36186667	0.504475087	0.390194148	0.390291782	-0.48377922	0.270640957	0.470400719	0.748316732	0.414114549	0.522488614	0.508331641	0.41992379
AT1G04280	10.08736333	10.13857333	9.18855	10.10622333	6.87841	9.827703333	9.682533333	8.7729	8.822106667	8.324746667	8.360706667	0.597724922	0.644364074	-0.220863086	0.614901536	-2.324807065	0.361241379	0.229028808	-0.59941344	-0.55459881	-1.007565979	-0.974815659
AT1G04290	7.55656	7.771893333	8.12989	7.674063333	7.971956667	7.67239	8.02087	8.099913333	8.287386667	8.106806667	7.601153333	-0.163087284	0.158515153	0.693186673	0.012405092	0.457311697	0.009905952	0.530364238	0.648416229	0.928409484	0.658711489	-0.096486705
AT1G04300	8.00228	8.018933333	7.843106667	8.362263333	7.836366667	7.676243333	7.814883333	7.330073333	7.559853333	7.736613333	7.361473333	-0.126513394	-0.097876985	-0.400221523	0.49249962	-0.411811359	-0.687153071	-0.448753244	-1.282413226	-0.887292683	-0.583343221	-1.228419036
AT1G04310	8.039173333	7.816483333	7.640936667	7.28448	8.211983333	8.144183333	8.52848	8.2372	8.957153333	9.444453333	8.92126	-0.570404736	-0.932250866	-1.217494398	-1.796696273	-0.289607979	-0.399775331	0.224663404	-0.24863374	0.921209216	1.713016748	0.862886598
AT1G04330	7.463006667	6.548373333	6.666086667	6.389926667	7.062336667	6.607126667	6.475573333	6.579653333	6.67628	7.243373333	6.574856667	1.929764164	-0.48141511	-0.171096276	-0.899116177	0.873507887	-0.326528103	-0.673332291	-0.398953992	-0.144224356	1.350761276	-0.411599084
AT1G04340	10.16388667	9.557163333	9.411436667	9.156983333	9.92773	9.535643333	10.2494	9.956723333	9.926236667	10.05105	10.21803333	0.668541492	0.078057122	-0.063769167	-0.311412052	0.438705564	0.057113105	0.75176606	0.46692289	0.4372522	0.558724902	0.721238922
AT1G04350	6.92949	9.24976	9.432546667	10.27113333	8.240016667	7.743303333	6.664893333	7.857153333	8.634163333	9.31176	7.855076667	-1.188033181	0.998919981	1.171204189	1.96160779	0.047193942	-0.420979501	-1.437426793	-0.313671033	0.41869394	1.057357618	-0.31562838
AT1G04360	8.261473333	6.989263333	6.790886667	6.22905	5.574276667	5.842216667	6.13133	5.889126667	5.948796667	6.186206667	6.345046667	2.355227618	0.692216199	0.432901572	-0.301521827	-1.157430466	-0.807183825	-0.42925976	-0.745863865	-0.667864249	-0.357525908	-0.149892944
AT1G04370	4.84347	4.993483333	5.302513333	5.467106667	4.621073333	4.609	4.726153333	4.42531	5.190976667	4.848086667	4.424046667	-0.274871431	0.214792472	1.223508382	1.760763386	-1.00080437	-1.04021337	-0.657808972	-1.639802489	0.859437546	-0.259802004	-1.643926181
AT1G04380	6.450813333	6.618153333	6.51326	6.570556667	6.845723333	6.679996667	6.382123333	6.29192	6.376116667	6.4522	6.429406667	-0.11505047	0.744625803	0.205756974	0.500107308	1.913721832	1.062333741	-0.467931809	-0.931333658	-0.498789875	-0.107926743	-0.225023002
AT1G04390	7.292566667	7.198423333	7.07428	7.492696667	7.087196667	6.78754	7.114436667	6.646246667	6.955553333	6.72962	6.648343333	0.065266504	-0.125658976	-0.377425348	0.471136096	-0.351229964	-0.958942595	-0.295986434	-1.245489677	-0.618206559	-1.076406078	-1.241237575
AT1G04400	10.09156667	10.7471	10.68893333	10.91946667	10.35453333	9.696323333	10.19066333	9.643453333	10.11378	10.37833333	9.93021	-0.700025641	0.696051183	0.572174744	1.063137182	-0.139990552	-1.541767821	-0.488981362	-1.654364051	-0.652718329	-0.089304146	-1.043663853
AT1G04410	13.0923	12.95963333	12.95986667	12.56203333	13.0165	12.69906667	12.66093333	12.57763333	12.62933333	12.69683333	12.52206667	0.778587315	0.613406396	0.613696916	0.118361674	0.684210077	0.288979452	0.241500313	0.137784958	0.202155713	0.286198768	0.068599884
AT1G04420	7.979446667	10.70083333	10.76733333	9.70662	9.575393333	9.030073333	8.6198	9.16487	9.50505	9.016153333	9.568003333	-2.22116136	1.777349697	1.8750576	0.31656022	0.123749957	-0.677484236	-1.280295471	-0.479428601	0.020395076	-0.697936777	0.112891891
AT1G04430	9.85501	9.86052	9.615123333	8.634896667	10.4534	9.246323333	9.02519	9.07866	9.518163333	8.841043333	9.362326667	0.525333671	0.535339508	0.089713556	-1.690320574	1.611974812	-0.580005612	-0.981570774	-0.884472391	-0.086360117	-1.31597032	-0.369350363
AT1G04440	8.91723	8.600896667	8.66857	9.03137	8.402323333	7.694803333	7.709433333	7.56298	7.803076667	8.23588	8.16354	1.332770801	0.673155092	0.81426698	1.570774607	0.259091583	-1.216223401	-1.185717044	-1.49110035	-0.990452722	-0.08797471	-0.238817493
AT1G04445	7.54319	6.94276	7.21678	7.451973333	7.137633333	6.986656667	7.01905	7.113873333	7.395726667	7.51727	7.836956667	0.641187498	-1.530786649	-0.539556438	0.311223569	-0.825858777	-1.371996407	-1.254817914	-0.911807357	0.107758876	0.547425411	1.7038486
AT1G04450	5.56742	5.892586667	5.759043333	6.366386667	5.500006667	5.81362	5.4227	6.514326667	7.815853333	7.998916667	6.97484	-0.967203508	-0.603700381	-0.75298819	-0.074040364	-1.042564731	-0.69197705	-1.12898569	0.091341449	1.546315352	1.750961465	0.606148328
AT1G04470	5.501446667	5.645043333	5.77862	5.866	5.50158	5.61823	5.593513333	5.771346667	6.12853	7.62923	6.55483	-0.888267718	-0.671921931	-0.47067249	-0.339023927	-0.888066835	-0.712319469	-0.749558123	-0.481630648	0.056509345	2.317495823	0.698781975
AT1G04480	11.959	12.0981	11.9953	11.21226667	11.8037	11.93793333	11.9924	11.8615	11.9254	12.18886667	12.53783333	0.480885068	0.723923193	0.544309108	-0.823821394	0.209542	0.444076994	0.539242174	0.310531243	0.422178519	0.882512413	1.492233507
AT1G04490	7.12534	5.84496	5.9614	6.014653333	6.18881	6.043806667	5.858606667	5.917936667	5.895436667	6.276796667	6.055776667	2.822182572	-0.730997144	-0.407864757	-0.260081549	0.223220233	-0.179178198	-0.693126309	-0.528479757	-0.590919458	0.467391838	-0.145960277
AT1G04500	5.56518	5.74437	5.543043333	5.788726667	5.489786667	5.725163333	5.59666	5.71652	6.22053	6.5774	5.74485	-0.607464622	-0.110643203	-0.668840648	0.012339899	-0.816499851	-0.163895524	-0.52018331	-0.187859992	1.209555953	2.199012171	-0.109312357
AT1G04510	9.696736667	9.732826667	9.293503333	9.041766667	9.20073	9.26703	9.633076667	9.162733333	9.384036667	9.0698	9.59099	0.548625884	0.634403064	-0.409761977	-1.008078995	-0.630261696	-0.472682671	0.3973215	-0.720570559	-0.194586195	-0.941450559	0.297291698
AT1G04520	9.09297	8.99937	8.462546667	6.853186667	8.812376667	9.59506	9.623376667	9.383323333	9.285656667	8.219463333	8.659413333	0.429138051	0.322501472	-0.28909045	-2.122601615	0.109463765	1.001158992	1.033419595	0.759931708	0.648662058	-0.566030355	-0.064804254
AT1G04530	10.36976667	10.9111	11.2152	11.34553333	10.34896667	10.36883333	11.15326667	10.79623333	10.8026	10.4953	10.385	-0.469583615	0.524785813	1.08338386	1.32279177	-0.507790913	-0.471298045	0.969619181	0.313788458	0.32548332	-0.238992773	-0.441601667
AT1G04540	6.50022	6.089146667	5.85072	6.693706667	7.195946667	5.974763333	6.222883333	5.851563333	6.745503333	9.098903333	8.05708	-0.384003832	-0.827396317	-1.084568416	-0.175304977	0.366421824	-0.950772625	-0.683145089	-1.083658779	-0.119435985	2.418991564	1.295258646
AT1G04550	9.26441	9.310106667	9.397983333	9.741483333	9.595126667	9.37262	9.875876667	9.709686667	9.721053333	9.35815	9.77768	0.113885344	0.16421126	0.260990173	0.639288054	0.47810489	0.233057436	0.787295953	0.604270262	0.616788416	0.217121569	0.679151583
AT1G04555	9.412833333	9.133783333	9.259706667	9.630756667	9.271476667	9.07874	9.330653333	9.050006667	9.813886667	10.1354	10.4453	0.291931534	-0.138020022	0.055998731	0.627701025	0.074133581	-0.222829077	0.165311148	-0.267100503	0.90986203	1.405239769	1.882724045
AT1G04560	5.4461	5.71909	5.22472	5.558176667	5.351606667	5.74703	5.432073333	5.510043333	5.582493333	5.90742	5.803243333	-0.476302303	0.647095149	-1.387316363	-0.015088919	-0.865157463	0.762072712	-0.534024277	-0.213165274	0.084978048	1.422103179	0.993399557
AT1G04570	6.627863333	6.26971	6.522456667	6.927663333	7.26185	6.236556667	6.62273	6.68332	7.32378	7.254913333	6.91756	-0.25326487	-0.978788119	-0.466790698	0.354050069	1.031023236	-1.045947941	-0.263663636	-0.140924436	1.156476919	1.016971397	0.333583407
AT1G04580	5.93531	5.86971	6.054456667	6.156986667	6.157693333	6.04573	5.969423333	6.493923333	6.85862	6.558613333	6.367206667	-0.762916735	-0.858912805	-0.588562897	-0.438525137	-0.437491033	-0.601333106	-0.712996828	0.054532727	0.588213318	0.149197144	-0.130898706
AT1G04590	10.60163333	10.46303333	10.22426667	9.787876667	10.4275	10.29870333	11.00896667	10.55596667	10.74853333	10.25846667	10.4805	0.56878294	0.329644016	-0.08232138	-0.835263913	0.268335191	0.046110831	1.271591419	0.489990173	0.822242594	-0.023313074	0.359780812
AT1G04600	4.711566667	4.630196667	4.731863333	5.076443333	4.565193333	4.637696667	4.475883333	4.47205	4.69855	4.653423333	4.613743333	-0.271717743	-0.569993708	-0.197316762	1.065801488	-0.808274794	-0.542501146	-1.135656217	-1.149707971	-0.319432611	-0.484852299	-0.630306279
AT1G04610	8.380646667	6.433793333	6.348293333	6.58494	6.662106667	6.671126667	6.304486667	6.414896667	6.966066667	7.8	8.353816667	1.84871181	-0.739262995	-0.85291914	-0.538341971	-0.435763422	-0.423773031	-0.911151852	-0.764382554	-0.031705855	1.076851435	1.813046378
AT1G04620	7.65579	10.06922333	10.22286667	10.4839	9.939726667	8.590513333	9.25182	9.185553333	9.324	9.70272	9.2383	-2.040868722	0.915394987	1.10359584	1.423340893	0.756771879	-0.895907048	-0.085859026	-0.167030417	0.002555728	0.46645758	-0.102419949
AT1G04625	5.627713333	5.815226667	5.605606667	5.98326	5.77218	5.811606667	5.677256667	5.973973333	5.926463333	5.60362	5.81745	-0.888437279	0.398653158	-1.040177312	1.552032988	0.103181087	0.373805499	-0.548372125	1.488289362	1.162180996	-1.05381378	0.413914105
AT1G04630	12.86213333	12.7093	12.7289	12.13413333	12.76156667	12.7799	12.9512	12.864	12.77433333	12.78706667	12.7679	0.517510945	0.353814194	0.374807365	-0.262235412	0.409795984	0.429432453	0.612908485	0.519510295	0.423470107	0.437108528	0.416579491
AT1G04635	8.20209	7.973653333	7.599116667	6.587653333	8.03816	8.021746667	8.570406667	7.794016667	8.029733333	7.689196667	8.61409	0.733262307	0.342992245	-0.296880723	-2.024903913	0.453197937	0.425156761	1.362508786	0.036093996	0.438801492	-0.142984557	1.437139087
AT1G04640	8.520216667	10.18322	10.49556667	10.02275667	9.251096667	9.091556667	8.69054	8.843236667	9.00318	8.74657	9.16682	-1.316523749	1.731268207	2.303707022	1.437186501	0.022962553	-0.269426957	-1.004371588	-0.724523879	-0.431395179	-0.901685213	-0.131491586
AT1G04645	6.87691	6.686633333	7.39655	6.527673333	6.436546667	6.796333333	10.83121333	10.9842	10.56508333	12.0931	12.49693333	-0.744797486	-0.828877251	-0.515178113	-0.899118756	-0.939385956	-0.780402836	1.002536537	1.070138536	0.884938578	1.560141081	1.738587615
AT1G04650	6.404396667	6.31823	6.242373333	5.84677	6.494186667	6.415873333	6.52695	6.292986667	6.17003	6.047423333	6.216806667	-0.217912094	-0.36267113	-0.49010948	-1.154718651	-0.0670659	-0.198631423	-0.012023867	-0.405079647	-0.61164547	-0.817623298	-0.533061194
AT1G04660	8.398653333	8.773496667	8.82324	7.920366667	9.232	8.898253333	10.66096667	10.66826667	9.581306667	9.389466667	9.650866667	-0.89217639	-0.479684565	-0.424945114	-1.418501183	0.024869897	-0.342397596	1.59735903	1.605392227	0.409260205	0.198152191	0.485806668
AT1G04670	4.991666667	5.147646667	5.55556	5.17552	5.39984	5.401936667	5.179573333	6.64575	7.46307	5.119846667	5.316136667	-0.905288927	-0.697652251	-0.15464822	-0.660547967	-0.361938791	-0.359147761	-0.655152271	1.296585452	2.384581401	-0.734658916	-0.473362576
AT1G04680	11.99543333	11.69763333	11.45643333	9.45159	12.94486667	11.39206667	11.90683333	11.85146667	11.98123333	11.78856667	11.8798	0.358988894	-0.055199461	-0.390666994	-3.179057737	1.679486648	-0.480189908	0.2357616	0.158756131	0.339239147	0.071273097	0.198162903
AT1G04690	10.77563333	10.604	10.59696667	10.5575	10.85763333	10.38133333	10.7133	10.60406667	10.678	10.81233333	11.2358	0.446208551	-0.086070982	-0.107883175	-0.230279557	0.700511844	-0.776618135	0.252896699	-0.085864232	0.143422233	0.560024781	1.873304874
AT1G04700	6.009326667	5.653813333	5.46301	5.59881	5.52266	5.779836667	5.590976667	5.5378	5.870086667	6.044936667	5.990026667	0.269903043	-0.643151607	-1.13318631	-0.784415083	-0.979988934	-0.319489511	-0.804533207	-0.941105308	-0.087703037	0.36135918	0.220335409
AT1G04710	7.98543	8.622	8.53841	8.4615	8.04309	8.048103333	8.271733333	8.198026667	8.57638	8.323476667	8.64526	-1.069416086	0.387921208	0.196553685	0.02047908	-0.937411643	-0.925934323	-0.413964957	-0.582705982	0.283480648	-0.295505888	0.4411717
AT1G04730	6.232886667	6.28019	5.837026667	5.450166667	6.127593333	6.166433333	6.074193333	5.993716667	5.859626667	5.75129	5.6552	0.080565503	0.164285271	-0.62004701	-1.304730881	-0.105787821	-0.037046877	-0.20029777	-0.342729336	-0.580048418	-0.771787983	-0.941852795
AT1G04750	11.58933333	11.23876667	11.40333333	11.03526667	11.77503333	11.22433333	11.82903333	11.4557	11.57053333	11.6022	11.4999	0.516342084	0.05906448	0.27372451	-0.206380016	0.75856834	0.040237704	0.8290057	0.342031357	0.491819447	0.533125307	0.399685641
AT1G04760	8.642413333	8.62274	7.925253333	7.179276667	8.52988	8.853083333	9.871033333	9.362656667	9.5337	9.024503333	9.50298	-0.119503039	-0.145125284	-1.053521107	-2.025069554	-0.266064708	0.154870303	1.480632604	0.818530714	1.0412949	0.378125054	1.001285648
AT1G04770	10.33242	8.631226667	10.2013	10.5702	9.98779	10.07781667	10.79876667	10.48743333	9.736966667	9.86439	9.80937	0.641772136	-1.303051268	0.491874274	0.913604914	0.247787234	0.350706734	1.174904905	0.818985127	-0.03895683	0.106714962	0.043815478
AT1G04778	8.000073333	6.90596	6.438976667	6.868603333	8.46687	7.00115	6.49233	5.728486667	6.46785	7.26076	6.55087	1.704646441	-0.020104598	-0.756253189	-0.078993332	2.440500773	0.129952116	-0.672147444	-1.876263637	-0.710737509	0.539199133	-0.579865481
AT1G04780	9.03972	8.79429	8.576933333	9.30596	8.835006667	8.278846667	8.747593333	7.97054	8.802346667	9.018526667	8.35068	0.008974997	-0.367560655	-0.701026549	0.417437093	-0.305093652	-1.158347405	-0.439202101	-1.631347657	-0.355200218	-0.023539551	-1.048141599
AT1G04790	7.680796667	7.8824	7.56996	7.992836667	7.514523333	7.51392	7.877373333	7.194513333	7.700106667	7.33527	7.675193333	-0.370367186	0.111428905	-0.635247096	0.375352886	-0.767730864	-0.769172724	0.099416066	-1.532497819	-0.324219722	-1.196114433	-0.383758156
AT1G04800	10.24537333	13.67303333	13.79036667	10.20636667	13.28096667	12.27253333	12.24293333	13.31206667	13.0211	12.06853333	12.13823333	-1.582973047	1.123169505	1.215804343	-1.613768867	0.813632302	0.01747272	-0.005896523	0.838185797	0.608467191	-0.143585577	-0.088557325
AT1G04810	8.011553333	7.97281	7.69889	7.65252	7.878273333	7.55396	7.5386	7.12749	7.453516667	7.21382	7.400493333	0.109192875	0.056354093	-0.317222412	-0.380462564	-0.072576534	-0.514880278	-0.535828494	-1.096506929	-0.651866513	-0.978768685	-0.724180588
AT1G04820	12.86316667	12.60043333	12.4255	11.28796667	12.863	12.62273333	12.8484	12.7048	12.66166667	12.56763333	12.66696667	0.653259339	0.277442042	0.027215047	-1.599927949	0.653020937	0.309340262	0.6321369	0.426729527	0.365031026	0.23052448	0.372612218
AT1G04830	9.61768	9.428206667	9.282353333	9.863136667	9.53579	9.148	9.418236667	8.828006667	9.313166667	9.361656667	8.891783333	0.771178387	0.327384252	-0.014240887	1.346099549	0.57937144	-0.328930138	0.304032008	-1.078434894	0.057931679	0.171507437	-0.929053923
AT1G04840	6.365366667	6.156733333	5.976413333	6.09325	6.267023333	6.278923333	6.23996	6.134963333	6.15375	5.911906667	6.002326667	-0.107034129	-0.550388781	-0.933576402	-0.685293547	-0.316017869	-0.290729866	-0.373528596	-0.596650951	-0.55672849	-1.070655796	-0.878509474
AT1G04850	11.41266667	10.94453333	10.74936667	10.85603333	11.2053	10.99816667	11.34206667	10.953	11.2568	11.22553333	10.93803333	1.293394872	-0.955068671	-1.892462152	-1.38013779	0.297404292	-0.697465578	0.954300185	-0.914402925	0.544760898	0.394585819	-0.986288437
AT1G04860	7.51652	7.63186	7.36908	7.57322	7.410153333	7.115203333	7.12186	6.748426667	7.031716667	6.92775	6.767906667	-0.176380694	-0.053953365	-0.33288048	-0.116196633	-0.289283302	-0.602357176	-0.595291475	-0.991671269	-0.69097387	-0.801329005	-0.970994276
AT1G04870	10.7761	10.2628	9.56929	9.53692	9.90967	10.28585	10.4518	10.05220667	9.725833333	9.718846667	9.83957	2.187813943	0.723775214	-1.254260047	-1.346586043	-0.283425247	0.789518625	1.26284266	0.123119075	-0.807765788	-0.82769322	-0.483365077
AT1G04880	6.433566667	6.366276667	6.161503333	6.226466667	6.32751	6.746533333	7.415156667	7.63749	8.499166667	7.24649	6.892586667	-0.694757181	-0.778289024	-1.032488665	-0.951845079	-0.826412833	-0.306249492	0.523760005	0.799758118	1.869418391	0.314382126	-0.124943146
AT1G04890	5.623136667	5.740366667	5.74583	5.605286667	5.68056	5.74252	5.889273333	6.043233333	6.369826667	6.195653333	5.859166667	-0.786631503	-0.39552729	-0.377300448	-0.8461829	-0.59505505	-0.388343312	0.101257021	0.614900326	1.704485148	1.123405864	0.000814777
AT1G04900	8.197656667	7.825863333	7.047473333	6.30835	7.843053333	7.821793333	7.6928	7.376516667	7.542356667	7.169533333	7.946736667	1.430656533	0.61385952	-1.096194348	-2.719982827	0.651624427	0.60491809	0.321531165	-0.373315296	-0.008979509	-0.828039342	0.879407524
AT1G04910	10.29583333	9.785346667	9.756843333	9.919413333	10.4721	9.405716667	9.77871	9.496203333	9.81336	9.542046667	9.49022	0.943614565	-0.383299012	-0.457388038	-0.034818059	1.401786441	-1.370075425	-0.400549773	-1.134872442	-0.310483648	-1.015711364	-1.150424986
AT1G04920	5.861466667	6.33732	6.32952	5.982216667	6.183703333	6.178796667	6.338246667	6.50941	6.783	6.188823333	6.131193333	-1.175076322	-0.247094362	-0.262305476	-0.939596577	-0.546668801	-0.556237502	-0.24528723	0.088505715	0.622045288	-0.53668407	-0.649070801
AT1G04930	7.751243333	7.480996667	7.22708	7.372896667	7.012853333	7.345256667	7.889856667	7.519806667	7.623566667	7.436503333	7.196916667	0.628803815	0.128805706	-0.340979378	-0.071196004	-0.737331827	-0.122334277	0.885259909	0.200610206	0.392582245	0.046486162	-0.396786208
AT1G04940	9.7524	10.92996667	10.7749	9.956626667	10.149	10.31867333	10.1513	10.32388333	10.28573333	10.2227	10.63883333	-0.863366831	1.364366184	1.071009432	-0.477008673	-0.113074776	0.207915022	-0.108723612	0.217771354	0.145598783	0.026351659	0.813597079
AT1G04945	7.62663	7.595843333	7.099623333	7.253723333	7.130346667	7.289883333	7.63065	7.159303333	7.161003333	7.200636667	7.538383333	0.943813181	0.863544917	-0.430220281	-0.028444421	-0.350117142	0.065833418	0.954294291	-0.27462013	-0.27018782	-0.166854163	0.713732841
AT1G04950	8.747773333	8.908146667	8.499626667	8.783436667	8.576293333	8.36139	9.02905	8.220093333	8.641103333	8.09629	8.52635	0.177736656	0.510443987	-0.337063488	0.251723099	-0.178012345	-0.62384653	0.76126764	-0.916977787	-0.043558806	-1.173817723	-0.281623792
AT1G04960	9.98243	9.75045	9.865356667	10.2814	10.02034333	9.208946667	9.58566	9.37715	9.78531	10.25766667	9.463006667	0.557678312	0.105493713	0.329474336	1.14044247	0.631580482	-0.95002602	-0.215721479	-0.622157424	0.173444205	1.094180518	-0.454802211
AT1G04970	9.69593	9.7178	9.755733333	10.13770667	9.46647	8.89279	9.11201	9.00875	9.831356667	10.4611	9.77742	0.410606502	0.449968639	0.518241939	1.205726467	-0.002380966	-1.034903632	-0.640346355	-0.826196115	0.654350581	1.787777343	0.557274108
AT1G04980	10.72556667	9.309013333	10.21338667	9.572363333	9.525593333	9.596553333	9.355823333	9.596436667	10.08609667	9.786333333	9.56234	1.498245416	-0.338630978	0.834090153	0.002860858	-0.057786848	0.034228572	-0.277931404	0.034077288	0.669030363	0.280320543	-0.010136623
AT1G04985	10.84736667	11.11393333	11.1726	11.26096667	10.6964	10.46781333	11.01476667	10.92333333	11.1544	11.2952	11.0477	-0.073971756	0.45381024	0.569965838	0.744925207	-0.372874428	-0.825458875	0.257467682	0.076436543	0.533931204	0.812704638	0.322673211
AT1G04990	8.74636	9.223233333	9.495946667	9.310853333	10.09817	8.728406667	9.352296667	9.01195	9.729196667	9.457786667	9.504893333	-1.035456117	-0.222396788	0.242573896	-0.073006471	1.269352424	-1.066066185	-0.002346431	-0.582630572	0.640260399	0.177511872	0.257827781
AT1G05000	8.15134	7.397756667	6.963636667	7.379436667	6.548916667	6.409093333	6.46374	7.041776667	7.340476667	8.190453333	6.530703333	1.545556223	0.401602889	-0.257399241	0.373792792	-0.886951814	-1.099206201	-1.016251558	-0.138781286	0.314650797	1.604930981	-0.914599989
AT1G05010	10.21385333	11.76533333	11.91416667	11.7354	10.36473333	10.58323333	9.614276667	9.97882	9.318653333	11.66886667	9.255876667	-0.357413132	1.053208213	1.188528988	1.025992522	-0.220231506	-0.021569091	-0.902554315	-0.571107821	-1.171338047	0.965499741	-1.228415229
AT1G05020	6.21634	6.797336667	6.613543333	6.376096667	6.226806667	6.090626667	6.43642	6.476993333	6.719023333	7.21744	6.486463333	-0.886923259	0.177432282	-0.159267503	-0.594257392	-0.867748873	-1.117223518	-0.483748196	-0.409419969	0.033966347	0.947039643	-0.392071424
AT1G05030	8.657573333	9.348756667	9.535493333	9.869093333	8.983623333	8.358823333	8.732916667	8.317203333	8.721946667	8.370416667	8.29589	-0.304150087	0.817122822	1.120056581	1.66123954	0.224784878	-0.788797597	-0.181924283	-0.856315687	-0.199720377	-0.769990299	-0.890891265
AT1G05040	4.539996667	4.782386667	4.66285	4.907696667	4.809926667	4.599286667	4.59317	6.05074	6.625713333	4.373796667	4.24172	-0.618958847	-0.318109613	-0.466475942	-0.162577546	-0.283927559	-0.545369379	-0.552961254	1.256143157	1.969787643	-0.825242698	-0.989173405
AT1G05055	9.85186	9.595103333	9.685606667	9.04461	9.78073	9.374876667	9.95326	9.526103333	9.631793333	9.469286667	9.553093333	0.22020431	-0.444545887	-0.210230224	-1.869788536	0.036046749	-1.014718891	0.482731748	-0.623188818	-0.34955445	-0.770288759	-0.553310953
AT1G05060	8.529233333	8.948516667	9.36878	10.17016667	9.093563333	8.269826667	9.077326667	8.697843333	9.211513333	9.49249	9.08378	-1.069375309	-0.20093173	0.669541681	2.3294195	0.099497207	-1.606673208	0.065866896	-0.720140651	0.343801982	0.925776896	0.079233409
AT1G05065	6.906703333	7.873333333	8.03351	7.664006667	7.717443333	7.148633333	8.24834	7.764676667	7.9983	7.65084	7.26209	-0.748465634	0.559151293	0.775831637	0.275982871	0.348269774	-0.421192775	1.066444741	0.412165066	0.728201011	0.258171551	-0.267713308
AT1G05070	10.6252	10.7296	11.0154	10.87266667	11.0764	10.85186667	11.2449	11.07696667	11.29333333	11.23053333	11.14913333	-0.328136232	-0.142748976	0.364757515	0.111300226	0.473077655	0.074364834	0.772289845	0.474083908	0.858294852	0.74677838	0.602233144
AT1G05080	5.642053333	5.27384	5.529016667	5.70412	5.470173333	5.680316667	5.388003333	5.66268	6.05614	5.38407	5.351016667	0.189407357	-1.38142838	-0.292818624	0.454190104	-0.543850301	0.35264265	-0.894395925	0.277402826	1.955943424	-0.911175927	-1.052184827
AT1G05085	4.743516667	4.35215	4.39875	5.577093333	5.253276667	4.554573333	4.66406	4.839903333	4.851526667	4.874856667	4.377853333	-0.36926591	-1.368220858	-1.249275366	1.758420494	0.931885459	-0.85153968	-0.572077332	-0.123241029	-0.093572722	-0.034023402	-1.302613656
AT1G05100	6.85533	6.45857	6.03045	6.367113333	6.465843333	6.214066667	6.465333333	6.610883333	7.2634	8.232956667	7.296746667	0.220492509	-0.484735611	-1.24570512	-0.64729689	-0.471807495	-0.91933241	-0.472714003	-0.214003567	0.94582379	2.669179534	1.005096416
AT1G05120	8.541213333	8.214996667	7.9165	8.36709	8.13945	8.099893333	8.444866667	7.93231	8.349306667	8.113256667	7.894853333	0.136171756	-0.483797643	-1.051085639	-0.19474677	-0.627372838	-0.702549631	-0.046933496	-1.021038994	-0.228543702	-0.677152836	-1.092224772
AT1G05135	12.50073333	12.7794	12.88643333	12.67256667	12.53156667	12.846	12.80933333	12.48753333	12.34646667	12.3982	12.58506667	-0.18137049	0.780558939	1.150027288	0.41178097	-0.074936911	1.01045547	0.883885808	-0.226935568	-0.713883575	-0.535305289	0.109739732
AT1G05140	8.790956667	10.66816667	10.6784	10.64876667	9.688286667	9.52749	9.581096667	9.50181	9.775686667	9.50797	9.634246667	-1.338164298	1.562095325	1.577905663	1.532122634	0.048196294	-0.200232001	-0.117410553	-0.239907193	0.183227906	-0.230390091	-0.035294647
AT1G05150	9.616433333	9.458723333	9.101136667	8.89685	9.59327	9.235493333	9.594693333	9.13235	9.316546667	8.78975	9.025026667	0.387190532	0.039501249	-0.748838435	-1.199211174	0.336124381	-0.45263418	0.339262278	-0.680025161	-0.273943068	-1.435325067	-0.916631418
AT1G05160	8.07918	8.39542	8.081516667	8.749583333	8.287956667	7.980433333	8.55124	7.89591	8.196426667	7.938896667	8.012863333	-0.609369774	0.382371949	-0.602041891	1.493042815	0.04536249	-0.919043406	0.871029916	-1.184112077	-0.241679377	-1.049304111	-0.817341585
AT1G05170	8.66134	8.031226667	8.46111	9.020406667	8.229036667	7.627486667	7.95799	7.85073	8.252906667	8.54646	8.0435	1.072673684	-0.625475432	0.533055842	2.040354751	-0.092379465	-1.713550685	-0.822847515	-1.111912139	-0.028050055	0.763073236	-0.592398922
AT1G05180	10.12828333	9.956573333	9.798296667	9.62798	9.85672	9.75101	9.898826667	9.55818	9.668916667	9.333493333	9.516606667	0.983173184	0.360549532	-0.213364603	-0.830936003	-0.00152051	-0.384826936	0.151159046	-1.0840321	-0.682498888	-1.89875013	-1.23477778
AT1G05190	10.78389	12.6413	12.94506667	12.33646667	12.33706667	12.28576667	12.3774	12.34696667	12.3107	12.22243333	12.13916667	-2.665016353	0.898649168	1.481462223	0.313789584	0.314940757	0.216515508	0.392325131	0.333935103	0.264353121	0.095002856	-0.064754306
AT1G05200	6.059376667	7.204773333	7.308963333	7.727276667	6.430356667	6.38965	6.259933333	6.144353333	6.33414	6.265116667	6.654463333	-1.172279705	0.434856632	0.581048375	1.167994869	-0.651747862	-0.708864462	-0.890873346	-1.053046698	-0.78675201	-0.883600474	-0.337297875
AT1G05205	11.05323333	10.48173333	10.41686667	9.404943333	10.86773333	10.84983333	11.11783333	11.01723333	10.51733333	10.96143333	10.92456667	0.728808016	0.238529552	0.182881731	-0.685227136	0.569671262	0.554315209	0.784227069	0.697924334	0.269070083	0.650054625	0.618427446
AT1G05210	10.00258333	9.110083333	9.143603333	6.91556	9.67676	9.63504	10.16536667	9.896083333	9.60535	9.56936	10.17993333	0.868171691	0.047822792	0.078632982	-1.96929183	0.568688427	0.530341138	1.017795364	0.770281318	0.503051324	0.469970812	1.031184438
AT1G05220	7.38382	4.857553333	4.6399	4.56639	4.7575	4.944663333	5.200546667	4.54875	4.7227	4.5688	4.81306	3.584058377	-0.153077877	-0.475055035	-0.58379925	-0.30108796	-0.02421502	0.354316231	-0.609894312	-0.352568013	-0.580234109	-0.218897393
AT1G05230	7.38337	8.95759	8.440843333	8.72186	8.022716667	8.79379	8.656926667	8.103806667	7.775796667	8.05522	8.238596667	-1.939745863	1.166758444	0.147030741	0.701578063	-0.678084104	0.843521917	0.573441157	-0.518064263	-1.165346395	-0.613943295	-0.252074938
AT1G05260	11.0855	7.459266667	5.99757	6.099086667	7.143216667	7.458186667	7.60801	8.261933333	8.357156667	8.706323333	7.532793333	2.298621046	-0.500142777	-1.628295153	-1.549943555	-0.744073386	-0.500976332	-0.385341157	0.119363532	0.192857871	0.462348261	-0.443394146
AT1G05270	10.95506667	10.73773333	10.84273333	10.65023333	10.67646667	10.12984333	10.31366667	10.38866667	10.64106667	10.3763	10.11703333	0.971175048	0.57032643	0.763987956	0.408941826	0.457326467	-0.55086314	-0.211820214	-0.073490553	0.392034867	-0.096299577	-0.574489846
AT1G05280	8.685126667	5.945553333	6.050993333	6.143666667	6.007666667	6.052746667	5.922703333	5.99537	6.022493333	6.340943333	6.950683333	3.036946349	-0.676918588	-0.533980301	-0.408348971	-0.592715501	-0.531603419	-0.707894876	-0.609385309	-0.572615934	-0.140913569	0.685672082
AT1G05290	5.292106667	5.07016	5.486556667	5.397816667	5.338273333	5.5433	5.378666667	6.0793	6.641056667	5.474456667	5.120466667	-0.537254047	-0.906728571	-0.213553212	-0.361278653	-0.460400416	-0.119092608	-0.39315765	0.77318637	1.708342461	-0.233696077	-0.822983084
AT1G05300	8.532833333	8.18009	8.303443333	10.24336667	6.81621	8.018723333	6.945786667	6.80025	7.612116667	8.428743333	8.194363333	0.644807285	0.314558346	0.430045454	2.24626014	-0.962347212	0.16348201	-0.841033632	-0.977289445	-0.217195405	0.54735509	0.327921471
AT1G05310	8.857676667	9.074256667	8.935223333	8.77285	10.04952333	8.006563333	7.659323333	8.089186667	8.309253333	8.211146667	8.344816667	0.610548182	0.900872057	0.71449891	0.496838667	2.208209753	-0.530362897	-0.995835528	-0.419606934	-0.124609208	-0.256120463	-0.076936825
AT1G05320	6.523873333	6.605173333	6.090443333	6.185743333	6.658303333	6.20701	5.947736667	5.76064	6.135906667	5.791766667	6.04451	0.277375482	0.457493907	-0.682879486	-0.471744359	0.575202294	-0.42462851	-0.999043078	-1.413551773	-0.582156436	-1.344591304	-0.784643812
AT1G05330	6.069623333	5.613166667	5.69313	6.347496667	5.885243333	6.549223333	6.91673	7.007863333	7.539316667	6.870933333	6.35735	-0.442127319	-1.13986829	-1.017636109	-0.017369345	-0.723971117	0.290990617	0.852762362	0.992069037	1.804450128	0.782757446	-0.002307511
AT1G05340	9.29182	9.191896667	8.371396667	9.933983333	8.45006	7.443273333	7.375806667	8.187356667	9.564723333	11.64303333	9.1945	0.449428889	0.365687135	-0.321941144	0.987600331	-0.256016547	-1.099764241	-1.156305359	-0.476177718	0.678138273	2.419886876	0.367868884
AT1G05350	10.98883333	10.48746667	10.5075	9.810963333	10.93596667	10.12581	10.624	10.36903333	10.36703333	9.978703333	10.2335	1.178946476	0.320564273	0.354863036	-0.837666739	1.088434264	-0.298622576	0.554320905	0.117796374	0.114372204	-0.55048165	-0.114248173
AT1G05360	9.15826	8.617086667	8.26127	7.747003333	8.897743333	8.41266	8.642086667	8.597213333	9.085533333	8.66739	9.107916667	1.323672835	0.1427765	-0.633652366	-1.755835564	0.755198452	-0.303303686	0.197329093	0.099410826	1.164975706	0.25254359	1.213818461
AT1G05370	7.472326667	7.520186667	7.1213	6.74638	8.160073333	7.83453	7.662563333	7.20764	7.711046667	6.833153333	6.761483333	0.262733641	0.35395054	-0.406291938	-1.120856084	1.573517566	0.953060952	0.625307793	-0.241735584	0.717712711	-0.955473835	-1.092070475
AT1G05380	6.90992	6.813716667	6.570373333	6.79979	6.89809	6.491543333	6.50652	6.21442	6.469316667	6.295936667	6.554113333	0.010839422	-0.148619205	-0.551964831	-0.171702886	-0.008769	-0.682626869	-0.657802794	-1.141963408	-0.719467939	-1.006848175	-0.578916052
AT1G05385	9.668153333	11.42263333	11.77073333	11.25836667	11.22576667	10.9999	10.86176667	11.2242	11.06883333	10.92653333	11.04546667	-1.61123129	0.818826798	1.300965791	0.591307794	0.546154875	0.233316245	0.041993446	0.54398495	0.32879297	0.131699092	0.296428761
AT1G05400	7.366076667	7.20877	6.61918	7.210653333	7.00966	7.077413333	7.069803333	7.170433333	7.518736667	7.534166667	7.434693333	0.563702852	-0.089732426	-2.538827011	-0.081909259	-0.916814335	-0.635374145	-0.666985281	-0.24897889	1.197836367	1.261930957	0.848729237
AT1G05410	9.85251	9.599256667	9.0424	8.97994	9.332166667	9.52174	9.771243333	9.198336667	9.522566667	9.08523	9.25336	0.81778224	0.148381869	-1.323504223	-1.488598781	-0.557591642	-0.056510539	0.602977814	-0.911331711	-0.05432549	-1.210295771	-0.765893785
AT1G05420	8.604123333	8.587053333	8.369936667	7.785883333	9.785263333	9.105053333	10.25446667	9.772686667	9.680713333	8.804386667	9.098026667	-0.567975123	-0.591748144	-0.894121846	-1.707520335	1.076973098	0.129659292	1.730422468	1.059457846	0.931368567	-0.289072695	0.119873405
AT1G05430	9.39218	9.714183333	9.827526667	9.457176667	9.725893333	9.359206667	9.84945	9.440776667	9.838783333	9.61131	9.6318	-0.244730999	0.434404764	0.673456671	-0.107646825	0.459102271	-0.314274906	0.719695074	-0.14223599	0.697198056	0.217435085	0.260650451
AT1G05440	8.495173333	8.310506667	6.99143	6.674083333	7.659543333	9.049113333	9.879203333	9.25182	9.21517	8.481103333	8.761093333	0.158193887	-0.038413425	-1.442782294	-1.780648765	-0.731468395	0.747951943	1.631716006	0.963765731	0.924745922	0.143214113	0.441308416
AT1G05450	7.555633333	5.900936667	6.602416667	6.986376667	6.814816667	7.049403333	6.91687	7.73785	8.492496667	10.2612	10.55156667	-0.031616635	-1.311715656	-0.769039842	-0.472002427	-0.604723905	-0.423244019	-0.525773863	0.109349006	0.69315538	2.061451728	2.286083887
AT1G05460	7.590833333	7.78341	7.55119	7.21172	7.904676667	7.682273333	7.943406667	7.26369	7.678556667	7.40244	7.480576667	-0.321392295	0.259685452	-0.441011454	-1.465322791	0.625593548	-0.045482705	0.74245683	-1.308509346	-0.056697315	-0.88984732	-0.654078994
AT1G05470	7.975333333	7.651026667	6.97547	6.669493333	8.032863333	7.728353333	7.584193333	7.250323333	7.410993333	6.70829	6.78933	0.611727799	0.081672305	-1.022475588	-1.52257204	0.705756371	0.208057078	-0.027561883	-0.573247945	-0.310644598	-1.459161729	-1.326707785
AT1G05490	6.62958	6.587966667	6.628893333	6.716803333	7.30945	6.902703333	7.45048	7.16807	7.335386667	7.86463	7.81866	-1.050175968	-1.126288547	-1.051431911	-0.890640735	0.193335543	-0.550621629	0.451285487	-0.065254566	0.240774823	1.208783673	1.124702563
AT1G05500	8.01887	8.120546667	7.759946667	7.494913333	8.218046667	7.300466667	7.58367	7.186956667	7.64473	7.53149	8.05543	0.46704368	0.736549386	-0.219262414	-0.921763766	0.994984357	-1.437167035	-0.686504006	-1.738038353	-0.524657449	-0.824813102	0.563950167
AT1G05510	5.59046	5.532176667	5.561073333	5.62133	5.482983333	5.580416667	5.563966667	5.582036667	5.957003333	5.570913333	5.51928	-0.501792353	-0.769693661	-0.636869158	-0.359897356	-0.995812477	-0.547956873	-0.623569853	-0.540510489	1.183036447	-0.591639265	-0.828973624
AT1G05520	9.52023	9.071976667	8.6944	8.999316667	9.571396667	8.540536667	8.678256667	8.309513333	8.940476667	8.499703333	8.400693333	0.862826674	0.109031175	-0.52591244	-0.013155939	0.948869989	-0.784653379	-0.553059527	-1.173148758	-0.112102949	-0.853319868	-1.019817888
AT1G05530	7.96452	6.73588	6.881653333	6.907823333	6.401143333	6.31982	6.246516667	6.66186	6.743756667	6.906876667	6.454573333	2.917392326	-0.053920092	0.298614512	0.361903389	-0.863438921	-1.060109248	-1.237384206	-0.232928219	-0.034871357	0.359613994	-0.734225138
AT1G05540	7.394946667	8.414476667	8.548216667	8.391983333	7.40393	7.686473333	8.845813333	9.535733333	9.63328	9.257166667	10.00751333	-1.328826292	-0.146262203	0.008864298	-0.172352468	-1.318406425	-0.990681297	0.354049953	1.154295769	1.267441223	0.83118322	1.701518593
AT1G05550	6.355306667	7.000753333	7.100646667	7.211626667	6.971206667	6.935996667	7.25889	7.799823333	7.843353333	7.511396667	7.82168	-1.984638851	-0.565793306	-0.34620396	-0.10224348	-0.630743918	-0.708143887	0.001652587	1.190752926	1.286442237	0.556722398	1.238799087
AT1G05560	8.2944	10.5229	10.74316667	10.86133333	9.39347	9.45146	9.565333333	9.94703	10.30303333	11.6867	9.670303333	-1.950284414	0.692834351	0.954082257	1.094234168	-0.646729314	-0.577950109	-0.442890318	0.009822099	0.432060865	2.073162651	-0.318390351
AT1G05570	7.566183333	6.863243333	6.90706	7.720506667	6.97078	6.902433333	6.927833333	6.789303333	6.98302	6.55554	6.59328	0.246584246	-0.610162375	-0.556758413	0.43467426	-0.479096173	-0.562397416	-0.531439775	-0.700280799	-0.464178003	-0.985192663	-0.939194971
AT1G05575	8.599133333	6.902773333	6.607766667	8.435253333	4.599766667	5.21191	5.829803333	5.888346667	5.047906667	7.590796667	5.488913333	1.726335781	0.480049256	0.26331293	1.605935963	-1.211930145	-0.762198963	-0.308243355	-0.265232575	-0.882689392	0.985528169	-0.558689377
AT1G05577	6.807646667	5.805423333	5.690666667	5.568	5.504483333	5.642073333	6.045686667	7.06728	7.624626667	5.749886667	5.866556667	0.688334361	-0.529213934	-0.668625759	-0.817647026	-0.894810076	-0.727659238	-0.237330676	1.003749211	1.680840296	-0.596682502	-0.45494627
AT1G05580	5.36025	5.336673333	5.61424	5.921786667	5.654903333	5.54975	5.44836	5.519493333	6.188493333	8.787146667	7.594136667	-0.79876638	-0.823987864	-0.527056864	-0.19805432	-0.483556668	-0.596045984	-0.704509419	-0.628413496	0.087259036	2.867206435	1.590966544
AT1G05590	7.99823	8.059473333	7.89642	7.78417	8.475476667	7.753333333	8.01527	7.568676667	7.850486667	7.67526	8.087083333	0.060326581	0.266923792	-0.283117529	-0.661779755	1.670262308	-0.765803638	0.117809025	-1.388721274	-0.438068248	-1.029174883	0.360062893
AT1G05600	7.70605	8.370366667	8.06584	8.034776667	7.673553333	7.794176667	7.982536667	7.520773333	7.724203333	7.454326667	8.029166667	-0.170538991	1.191036967	0.56688254	0.503215482	-0.237143793	0.010084432	0.396144967	-0.550279961	-0.133332124	-0.6864683	0.491717289
AT1G05610	6.82533	6.404073333	6.192753333	5.93098	6.931233333	6.226223333	6.366986667	6.3591	6.44066	6.49249	6.39535	1.155452084	-0.113547977	-0.750131595	-1.53870161	1.474476914	-0.649306052	-0.225268422	-0.249026338	-0.00333374	0.152799749	-0.139826281
AT1G05615	6.873036667	7.13503	7.163796667	7.222566667	7.08526	7.326263333	7.305696667	7.325646667	7.19569	7.112146667	6.984693333	-0.939334805	0.110305888	0.22555563	0.461009649	-0.089090855	0.876456255	0.794058699	0.873985664	0.353331936	0.018626922	-0.491997541
AT1G05620	10.35876667	9.134893333	8.467146667	7.840156667	9.995396667	9.332506667	9.631316667	9.373853333	9.55515	9.40442	9.489456667	1.728176039	-0.243227586	-1.318827621	-2.328777201	1.142863069	0.075086108	0.556406438	0.141686928	0.43371789	0.190923427	0.327899688
AT1G05630	6.699556667	6.66348	6.849993333	6.633386667	7.055626667	6.552396667	6.856773333	6.494193333	6.67885	6.410126667	6.606333333	-0.480787939	-0.528650746	-0.281204055	-0.568575483	-0.008390917	-0.676024678	-0.272209049	-0.753242869	-0.508259413	-0.864773869	-0.604467061
AT1G05640	8.278133333	7.90158	7.772313333	7.611963333	8.169166667	8.33088	8.47559	7.87436	7.77696	7.98568	8.067153333	0.379033895	-0.756409342	-1.146194664	-1.629707375	0.050460347	0.538083996	0.974436503	-0.838487396	-1.132183299	-0.502817705	-0.257146409
AT1G05650	10.8408	7.305383333	7.485073333	7.654706667	7.343023333	7.257296667	7.18494	7.149686667	7.42112	6.791486667	7.119376667	3.450966744	-0.350462539	-0.157252264	0.025144659	-0.309990422	-0.402167354	-0.479968297	-0.51787417	-0.226017588	-0.903025935	-0.550464761
AT1G05660	10.42882	5.84359	6.005676667	6.291333333	5.953303333	5.967396667	5.81908	5.6755	6.04274	5.987753333	5.558123333	3.280671108	-0.500483165	-0.366820362	-0.131257059	-0.410009396	-0.3983875	-0.520695039	-0.639096544	-0.336256534	-0.381600622	-0.735889787
AT1G05670	6.094793333	6.259723333	6.223566667	6.510243333	6.16776	6.00161	5.962373333	5.881943333	5.887403333	5.913316667	5.82071	-0.482713937	-0.208453767	-0.268578266	0.208133014	-0.36137852	-0.637667414	-0.702913608	-0.836659716	-0.827580346	-0.784489366	-0.93848391
AT1G05680	6.916626667	6.770633333	6.580136667	7.401136667	8.893456667	6.666186667	7.449983333	8.46416	9.008456667	10.20536667	10.06610333	-1.098523375	-1.220373838	-1.379368134	-0.694136634	0.551398897	-1.307548194	-0.653367725	0.19309488	0.647381385	1.646358771	1.53012537
AT1G05690	5.968803333	7.161663333	7.252626667	8.79731	6.975403333	6.22988	6.54723	6.81975	7.105263333	6.31259	6.58622	-1.581710994	0.200230247	0.336114856	2.643623646	-0.078012276	-1.191704389	-0.717634462	-0.310533355	0.115977706	-1.068148934	-0.659389665
AT1G05700	7.372493333	5.678876667	5.788626667	5.755333333	5.48716	5.536063333	5.57274	5.5721	5.575283333	5.574183333	5.375126667	2.640214184	-0.285263938	-0.095686668	-0.153196091	-0.616426783	-0.531953339	-0.468599696	-0.469705204	-0.464206455	-0.466106546	-0.809948181
AT1G05710	8.881563333	8.174353333	7.37575	8.013883333	8.47995	9.24881	10.2399	9.616703333	9.669126667	9.756056667	10.1329	-0.003445101	-0.795401478	-1.689703032	-0.975100916	-0.453184556	0.407809462	1.517663742	0.819788183	0.878493508	0.975840503	1.39784172
AT1G05720	11.3177	10.86976667	11.04476667	11.09193333	11.4277	10.74221	11.72686667	11.4499	11.4375	11.5168	11.60723333	0.376435779	0.09544989	0.205226339	0.234813706	0.445438119	0.01543436	0.633103572	0.459364045	0.4515856	0.501330013	0.5580583
AT1G05730	6.22406	5.29431	5.271213333	4.747566667	5.6091	5.95363	6.692533333	6.097246667	6.65146	6.5052	6.90131	0.520203477	-0.771110807	-0.803189383	-1.530473513	-0.333904221	0.144607755	1.170858284	0.344074551	1.113812215	0.910674138	1.460824717
AT1G05740	4.944636667	4.575156667	4.87163	5.217886667	4.95003	4.392843333	4.74731	4.339893333	4.894886667	4.592713333	4.05519	0.275079804	-0.614545134	0.099296132	0.933004494	0.288065741	-1.053514734	-0.200038534	-1.181006453	0.155292967	-0.57227262	-1.866508199
AT1G05750	6.596423333	7.236706667	7.009173333	6.700993333	6.515816667	6.584306667	6.844856667	6.475726667	6.587363333	6.325533333	6.65922	-0.690078432	1.173129648	0.511013483	-0.385782414	-0.924641765	-0.725337621	0.032856197	-1.041302637	-0.7164428	-1.478361385	-0.507341742
AT1G05770	8.669816667	7.271526667	7.572103333	6.245903333	7.687546667	6.581263333	6.98476	6.668826667	6.66075	7.139716667	7.067323333	2.261432154	0.339978771	0.753014732	-1.069376529	0.911650625	-0.608543221	-0.054080245	-0.488218494	-0.499317006	0.158852703	0.059373757
AT1G05780	8.78976	8.912393333	8.63166	8.62554	8.976933333	8.63351	8.958266667	8.671576667	8.948786667	9.060373333	9.742596667	-0.48717093	-0.028954371	-1.077907852	-1.100775088	0.212197817	-1.070995371	0.142450257	-0.928760168	0.107028461	0.52396941	3.07308081
AT1G05785	10.05300333	9.190453333	9.28443	9.467046667	9.701103333	8.714486667	9.455913333	9.547703333	9.486683333	9.80427	9.938616667	0.901617876	0.125042022	0.209651622	0.374066083	0.584793294	-0.303482957	0.364042458	0.446683346	0.391745477	0.677676886	0.798632631
AT1G05790	7.872966667	8.25015	7.984656667	8.394436667	7.838016667	7.493656667	7.80662	7.300893333	7.814243333	7.826373333	7.98051	-0.465738885	0.249155554	-0.254047241	0.52262929	-0.531981368	-1.184664102	-0.591489041	-1.550018089	-0.577040156	-0.55404956	-0.261906626
AT1G05800	4.958973333	4.837573333	5.118663333	5.251046667	5.05672	5.134273333	5.057146667	5.263786667	5.080213333	4.94332	4.79035	-0.722152588	-1.497529867	0.297781493	1.143308912	-0.097848269	0.397481982	-0.095123165	1.224678818	0.052202776	-0.822129845	-1.799143538
AT1G05805	8.570796667	8.7237	8.903616667	9.335966667	9.017106667	8.240283333	8.797603333	7.916386667	8.39052	8.412213333	8.566096667	0.011347558	0.346751043	0.741410046	1.689798113	0.9903578	-0.713655105	0.50886285	-1.424143675	-0.384101128	-0.336515379	0.0010378
AT1G05810	8.7459	8.530393333	8.442223333	8.20771	8.910063333	7.83177	7.57905	7.437733333	8.097033333	8.12207	8.691633333	1.131667457	0.674135952	0.486946603	-0.010937012	1.480194479	-0.809076561	-1.345613846	-1.645636244	-0.245909148	-0.192755044	1.016456591
AT1G05820	6.66064	7.050803333	6.861726667	6.665536667	6.69715	6.710736667	6.410973333	6.3745	7.026283333	8.27583	7.822653333	-0.806312367	-0.097493814	-0.440993671	-0.797416482	-0.739983824	-0.71530062	-1.259887448	-1.326149378	-0.142039853	2.128039842	1.304743541
AT1G05830	7.339	7.438173333	7.093856667	7.16726	7.166723333	7.09163	7.23409	6.833896667	7.120563333	6.838953333	7.235023333	-0.21378036	-0.074541313	-0.557960828	-0.45490278	-0.455656258	-0.561087061	-0.36107367	-0.92294385	-0.520464753	-0.915844306	-0.359763273
AT1G05835	9.28802	10.88513333	9.51276	7.111473333	10.36424	11.578	12.32176667	12.1705	12.09503333	11.4523	11.70996667	-0.739992142	0.284435987	-0.595838328	-2.136083191	-0.049677925	0.728857862	1.205928261	1.108902067	1.060495874	0.648230763	0.813504557
AT1G05840	9.359903333	9.267386667	9.10878	10.13614	8.832216667	8.39865	8.951843333	8.544306667	9.194073333	9.183416667	8.805786667	0.412285767	0.259500006	-0.002429452	1.694194363	-0.459157316	-1.175166828	-0.261601005	-0.934623523	0.138427405	0.120828555	-0.502804886
AT1G05850	12.7165	12.8078	12.9943	12.36166667	13.09473333	12.59096667	12.664	12.68433333	12.7487	12.63366667	12.69306667	-0.190165553	0.299398439	1.299438797	-2.092833936	1.837977062	-0.863293701	-0.471678254	-0.362647938	-0.01750443	-0.634330037	-0.315818524
AT1G05860	8.520196667	8.615406667	8.55762	8.57208	8.53646	8.317606667	8.789023333	8.319463333	8.75023	8.330103333	8.772753333	-0.021453152	0.415321978	0.150226097	0.216561234	0.053154762	-0.950833193	1.211787078	-0.942315749	1.033822965	-0.893504832	1.13714858
AT1G05870	10.5019	10.32356667	9.809486667	10.01272	11.3357	10.6894	10.84253333	10.90053333	10.83643333	10.48893333	10.53943333	0.166131294	-0.118557568	-0.939227756	-0.614788879	1.49719806	0.465453696	0.709913627	0.802504024	0.700175672	0.145431487	0.226048987
AT1G05880	6.42297	5.74244	5.698393333	6.071226667	5.72038	5.685043333	5.595406667	5.627046667	5.74394	5.71865	5.726473333	2.634938721	-0.173138075	-0.354888215	1.183537177	-0.264164443	-0.409974435	-0.779842984	-0.64928658	-0.166948612	-0.271302957	-0.239021469
AT1G05890	9.15441	9.097786667	8.63622	9.61126	8.624473333	8.448113333	8.882916667	8.34235	8.72986	8.617913333	8.813156667	0.010415005	-0.066319764	-0.691825356	0.629528667	-0.707744195	-0.946743616	-0.35750714	-1.090071896	-0.564926366	-0.716634171	-0.452044448
AT1G05894	5.88334	5.704263333	5.82195	5.95302	5.898703333	5.799286667	5.940733333	5.809853333	6.27047	5.663213333	5.8842	0.141821627	-0.904736574	-0.216953244	0.549044839	0.231607877	-0.349402087	0.477239215	-0.287648472	2.404283196	-1.144640605	0.146847631
AT1G05900	7.864806667	8.316973333	8.389296667	8.778416667	8.214716667	7.653943333	7.908186667	7.513253333	8.07899	7.881236667	7.6432	0.051407266	0.778206429	0.894456789	1.519916627	0.613842124	-0.287528142	0.12113498	-0.513669036	0.395679144	0.077816357	-0.304796655
AT1G05910	7.005396667	6.75436	6.575556667	6.718983333	6.75102	6.785573333	6.916373333	6.5071	6.767963333	6.41037	6.668536667	0.037978548	-0.418927663	-0.744363603	-0.483315941	-0.425006722	-0.362116974	-0.124050826	-0.868960047	-0.394168541	-1.045016153	-0.575132788
AT1G05920	5.639176667	5.677066667	5.683446667	5.748446667	5.852533333	5.822856667	5.974413333	6.227213333	6.006486667	5.650156667	5.731263333	-1.13601806	-0.914458654	-0.877152003	-0.497068568	0.111571706	-0.061960747	0.824257383	2.302489574	1.011804194	-1.071813196	-0.597547035
AT1G05930	4.989546667	4.772993333	4.95502	4.83022	4.884833333	4.719923333	4.92171	5.04339	5.374673333	4.579576667	4.542576667	0.054577692	-0.674999054	-0.061744014	-0.48220015	-0.29820567	-0.853793983	-0.173966721	0.235978012	1.352084666	-1.326627455	-1.451281918
AT1G05940	10.7569	10.9653	11.07183333	11.57163333	10.91446667	10.55443333	10.6119	10.4422	10.7866	10.5783	10.4966	0.200742895	0.478043617	0.619798752	1.284841463	0.410403886	-0.068662829	0.007803333	-0.218002485	0.24026224	-0.03690542	-0.145616884
AT1G05950	7.790593333	8.208473333	7.180463333	7.186686667	7.17493	8.775753333	8.63356	8.104456667	8.422983333	8.058896667	8.29238	-0.598251898	0.066525854	-1.568867504	-1.558967213	-1.577670119	0.968974219	0.742768216	-0.098947406	0.407775675	-0.171425807	0.20000744
AT1G05960	8.523533333	8.324526667	8.113216667	8.205713333	8.066203333	7.850873333	7.734596667	7.315176667	7.639556667	7.684536667	7.374496667	0.186918127	-0.041450205	-0.283937118	-0.17779339	-0.337886851	-0.584986879	-0.718419135	-1.19972083	-0.827481443	-0.775865043	-1.131648691
AT1G05970	8.566573333	8.77367	8.770956667	8.362736667	8.2209	8.80367	9.86993	8.964986667	9.461953333	8.802396667	9.004106667	-0.072875344	0.177101041	0.173825907	-0.318916741	-0.490120932	0.213312592	1.500343545	0.40803015	1.007894613	0.211775613	0.455250013
AT1G05990	6.441783333	5.42265	5.375466667	5.540503333	5.223663333	5.2389	5.128496667	5.080896667	5.484403333	5.655346667	5.552726667	1.59852096	-0.52024994	-0.618343752	-0.275233704	-0.933941794	-0.902264873	-1.131792612	-1.230752672	-0.391865202	-0.036475236	-0.249821481
AT1G06000	10.92753333	10.97563333	10.75192667	10.11893333	11.24986667	11.19926667	12.2745	12.38756667	12.25153333	11.61523333	11.3579	-0.348675544	-0.301435746	-0.52114173	-1.142814858	-0.032106694	-0.081801784	0.974202497	1.085247123	0.951646557	0.326725898	0.073994613
AT1G06010	9.51855	9.478513333	9.21815	8.410993333	9.41402	9.437206667	9.9673	9.601383333	9.690493333	9.42709	10.2577	0.480650449	0.449341421	0.245734988	-0.385468675	0.398907063	0.417039242	0.831576924	0.545426849	0.615111658	0.409127919	1.058672296
AT1G06020	7.049793333	6.655756667	6.730983333	6.869213333	7.12483	6.462053333	6.65189	6.729	7.02207	7.76367	8.57131	-0.122808612	-0.875566062	-0.731854985	-0.467783971	0.020539493	-1.245611897	-0.882952842	-0.735643894	-0.175770551	1.240962895	2.783857448
AT1G06030	6.10345	5.979583333	5.53106	6.112763333	6.049763333	5.64811	5.903366667	6.086683333	6.571326667	6.597636667	7.232846667	-0.483080419	-0.730893081	-1.628226999	-0.464447788	-0.590488136	-1.394052036	-0.883375227	-0.516624491	0.452972559	0.505609409	1.776436221
AT1G06040	9.207276667	11.02196667	11.5176	11.68806667	11.1939	10.88513333	11.1874	11.11126667	11.49796667	11.17553333	10.78906667	-1.351757801	0.289298951	0.737509074	0.891665141	0.444781351	0.16555811	0.438903285	0.370054544	0.719754298	0.428172045	0.078683299
AT1G06050	8.29681	8.28592	8.654083333	8.87745	8.287263333	7.824813333	8.205926667	8.027313333	8.37224	9.400383333	8.181773333	-0.262491434	-0.291381639	0.685323065	1.277895041	-0.287817895	-1.514656772	-0.503596865	-0.977442213	-0.062382327	2.665190842	-0.567673519
AT1G06060	8.422856667	8.43775	8.19915	8.50053	8.766116667	7.825083333	8.43984	8.086406667	8.423746667	8.36159	8.614223333	0.517213133	0.551009376	0.009573585	0.693470981	1.296145444	-0.839265818	0.555752045	-0.246265794	0.519232738	0.378185613	0.951466119
AT1G06070	9.709466667	9.429303333	9.404906667	9.41114	9.368006667	9.361596667	10.2611	9.589376667	9.98642	9.837966667	9.882723333	0.173355904	-0.503363035	-0.562291826	-0.547235556	-0.651421722	-0.666904721	1.50579552	-0.116714808	0.842321267	0.483740502	0.59184774
AT1G06080	8.62606	8.11341	8.27302	6.780663333	6.802413333	9.108126667	9.39474	9.316323333	9.604043333	9.275523333	9.892403333	-0.128997388	-0.686202889	-0.512720844	-2.1347814	-2.111141061	0.394966717	0.706490224	0.621258198	0.933984555	0.576912184	1.247406535
AT1G06090	9.153036667	6.63453	5.8991	5.434233333	6.883993333	8.045086667	5.79272	5.843233333	6.08432	7.246263333	8.22765	2.282493857	-0.116347826	-0.816834413	-1.259613284	0.121262441	1.227187283	-0.918159846	-0.870046617	-0.640415005	0.46631945	1.401076254
AT1G06100	6.787013333	8.607956667	6.16075	5.637923333	6.251533333	8.845853333	6.133086667	6.364976667	6.439406667	6.521373333	6.919126667	-0.070969944	1.978138273	-0.775704308	-1.364041352	-0.673545789	2.245843481	-0.806833867	-0.545887963	-0.462131856	-0.369894736	0.07769724
AT1G06110	10.25806	9.935003333	9.460366667	10.077	9.60422	9.395133333	9.88111	9.30428	9.8722	9.38567	9.523966667	1.16363681	0.623511479	-0.170043688	0.860918735	0.070467769	-0.279108689	0.533406065	-0.431008315	0.518509246	-0.294930638	-0.063709491
AT1G06120	8.673796667	6.337616667	5.28565	4.904563333	5.60001	5.900286667	5.186623333	5.270633333	5.394226667	5.568293333	5.957746667	3.251304552	0.585294293	-0.615192795	-1.050082643	-0.256450325	0.086220477	-0.728200402	-0.632329569	-0.491286886	-0.292644864	0.151792886
AT1G06130	10.45286667	10.7247	10.81323333	10.9712	10.4495	10.05187333	10.71106667	10.47743333	10.69226667	10.54333333	10.45806667	-0.126450661	0.659944444	0.916065278	1.373051961	-0.136190196	-1.286496748	0.62050415	-0.055380987	0.566117045	0.135263172	-0.11140742
AT1G06135	5.578216667	5.551446667	5.26612	5.34427	5.173596667	5.417416667	5.20162	5.6286	5.375113333	5.402183333	5.30319	1.361494123	1.22267304	-0.256944324	0.148317821	-0.736742207	0.5276342	-0.591421719	1.622766775	0.308261972	0.448638764	-0.064710572
AT1G06140	6.3499	6.083876667	6.06162	5.86643	6.0587	6.182403333	6.109646667	6.24069	6.1457	5.827096667	6.04268	1.284562818	-0.193581665	-0.317249648	-1.401812488	-0.333474473	0.353876511	-0.050392033	0.67774327	0.149936394	-1.62036606	-0.42248875
AT1G06145	7.039843333	7.5385	7.335233333	7.068843333	7.00063	7.157163333	7.540113333	6.989406667	7.17687	6.717533333	6.986213333	-0.572124646	0.691775716	0.176573914	-0.498620945	-0.671515167	-0.274764156	0.695864888	-0.699961944	-0.224815434	-1.389054916	-0.7080558
AT1G06148	4.844973333	4.847963333	4.906146667	4.93385	5.015646667	4.891116667	4.633783333	4.463986667	4.781483333	4.692523333	4.81723	0.436806664	0.455677156	0.822883891	0.997725207	1.513960445	0.728026534	-0.89605596	-1.967676921	0.036108487	-0.52533599	0.2617129
AT1G06150	7.69304	7.796206667	7.533486667	7.470986667	7.54245	7.46918	7.71053	7.2206	7.266896667	7.012406667	7.106093333	-0.14850551	0.001930309	-0.381163376	-0.472299777	-0.368093201	-0.474934227	-0.1230019	-0.837409213	-0.769900228	-1.140993072	-1.004380822
AT1G06160	7.802266667	7.07773	7.42523	7.94885	6.26578	7.470343333	6.22574	6.161046667	6.18419	6.372806667	6.488566667	1.064197405	0.173916151	0.600910049	1.244313057	-0.82377506	0.656343483	-0.872974588	-0.95246713	-0.924029542	-0.692265036	-0.550023845
AT1G06170	6.022973333	5.900086667	5.871406667	5.59324	6.330296667	6.218546667	7.388683333	8.004566667	8.435443333	5.79192	5.791056667	-0.482088485	-0.602220334	-0.630257399	-0.90218825	-0.181654588	-0.290899427	0.853005643	1.455082381	1.876299848	-0.707962169	-0.708806148
AT1G06180	8.880173333	8.45828	7.07521	7.742476667	7.495203333	9.04592	9.350996667	8.572616667	8.610533333	8.78245	9.026993333	0.859979296	0.252751761	-1.737889286	-0.777497971	-1.133396405	1.098537082	1.537631369	0.417315566	0.471888706	0.719326922	1.07129609
AT1G06190	9.761763333	11.33033333	11.27576667	10.223	10.24343333	10.7282	10.4935	10.19736667	10.29663333	10.32146667	10.25243333	-1.896144126	1.861982412	1.731246495	-0.791070232	-0.742114143	0.419335123	-0.142981063	-0.852484967	-0.614652613	-0.555154593	-0.720551102
AT1G06200	11.75293333	11.64263333	11.69856667	11.743	11.699	11.56723333	11.90153333	11.74916667	11.81903333	11.76686667	11.68266667	0.385593308	0.028390549	0.209528726	0.353424549	0.210932062	-0.21578976	0.866829301	0.373395088	0.599655886	0.430715929	0.158037123
AT1G06210	9.222093333	8.713593333	8.54474	8.767283333	8.9299	8.434846667	9.055613333	8.76746	9.26813	9.304603333	9.376016667	0.543776382	-0.773923726	-1.211481357	-0.634794289	-0.213398027	-1.496253151	0.112368881	-0.634336484	0.663073374	0.757588448	0.942645198
AT1G06220	8.296783333	8.5372	8.01396	7.856406667	8.043246667	8.057526667	8.126533333	7.648606667	8.021116667	7.52282	7.95808	-0.163652117	0.084971557	-0.456130077	-0.619061746	-0.425843663	-0.411076193	-0.339713873	-0.833955331	-0.448729106	-0.964035927	-0.513917631
AT1G06225	7.38847	5.405756667	6.2186	6.20451	6.204663333	5.927673333	5.755926667	5.967296667	6.0498	5.558446667	6.022293333	2.8564252	-1.0033051	0.579049742	0.551620865	0.551919358	0.012705404	-0.321632295	0.089839792	0.250448293	-0.706064844	0.196901311
AT1G06230	7.264246667	7.149886667	6.734943333	7.28524	6.78934	6.968226667	7.143133333	6.658593333	7.01685	6.931	6.97012	-0.156763608	-0.303215907	-0.8346028	-0.129879017	-0.764941058	-0.535854283	-0.311864396	-0.932378535	-0.473586016	-0.583527691	-0.533429632
AT1G06240	8.6916	9.13419	9.562736667	9.17887	8.992546667	8.62141	8.88504	8.845616667	8.488056667	8.70627	9.13714	-0.120987111	0.722891888	1.539994696	0.808082501	0.452822898	-0.254817218	0.247841723	0.172673908	-0.509079803	-0.093016066	0.728516604
AT1G06250	7.114603333	7.376723333	7.16051	7.433366667	7.09383	7.216923333	8.04612	9.68537	10.9551	7.168113333	7.51276	-0.724403676	-0.521638184	-0.688892125	-0.477821179	-0.740473092	-0.645253038	-0.003819838	1.264238049	2.246450123	-0.683010492	-0.416405688
AT1G06265	6.545023333	7.012316667	6.87143	6.90909	6.910213333	6.916323333	7.125123333	7.106733333	7.45485	6.646436667	6.95874	-0.91961791	0.22001919	-0.123575852	-0.031730473	-0.028990882	-0.014089787	0.4951326	0.450282985	1.29927149	-0.672290613	0.089356172
AT1G06270	8.756566667	8.331793333	8.14966	8.00725	8.375136667	8.400996667	8.914	8.45624	8.52984	8.410653333	8.485703333	0.742775613	0.0471103	-0.251175474	-0.484405033	0.118095108	0.160446884	1.000609382	0.250920715	0.371457865	0.176261926	0.299173789
AT1G06280	6.244646667	6.170023333	6.39415	6.377423333	6.57675	6.409783333	6.55037	10.26476667	10.70009667	6.56251	6.297763333	-0.616514101	-0.663716989	-0.52194597	-0.5325264	-0.406442587	-0.512057126	-0.42312922	1.926407365	2.201774767	-0.415450079	-0.582915225
AT1G06290	8.88814	8.73771	8.68029	8.64991	8.49367	7.964243333	7.87661	7.881946667	8.65015	8.55943	8.131926667	0.491312798	0.192924545	0.079028025	0.018767206	-0.291145582	-1.341299795	-1.51512654	-1.504540894	0.019243262	-0.160706099	-1.008688368
AT1G06310	6.43554	5.694576667	5.854086667	5.923026667	5.724536667	5.37004	5.770013333	5.6593	5.759726667	5.65888	5.7136	2.193830511	-0.571946537	0.023452827	0.280783603	-0.460115524	-1.7833372	-0.2903658	-0.703622951	-0.328762608	-0.705190676	-0.500938571
AT1G06320	7.020806667	5.80149	5.41658	6.27007	5.638623333	6.067666667	6.306843333	6.117706667	6.334123333	5.66927	5.704236667	2.3813664	-0.585433882	-1.521983941	0.554699206	-0.981715574	0.062218226	0.644174843	0.18397387	0.710551621	-0.907147136	-0.82206742
AT1G06330	9.084843333	6.6727	6.990913333	7.524676667	7.004416667	7.18461	7.017296667	6.827883333	7.0155	7.118606667	6.932483333	3.131888937	-1.090055308	-0.533090499	0.401148774	-0.509455784	-0.194065651	-0.486912081	-0.818439865	-0.490056765	-0.309590458	-0.635359796
AT1G06340	6.08648	6.095786667	6.29039	6.375496667	8.590216667	5.944536667	6.296203333	6.91575	7.45822	7.494003333	7.334876667	-0.938576842	-0.925915579	-0.661167313	-0.545383878	2.467633786	-1.131683768	-0.653258559	0.189604218	0.92760798	0.976289446	0.75980544
AT1G06350	9.174523333	9.317886667	7.64201	5.68115	12.80243333	10.61282333	12.2276	12.14966667	12.3848	12.53703333	12.72263333	-0.646818772	-0.580002665	-1.361063983	-2.274945014	1.04400981	0.023517248	0.776102218	0.739780505	0.84936706	0.920317131	1.006818115
AT1G06360	8.481866667	12.2927	10.80225333	6.240976667	7.864323333	12.08043333	11.1206	11.08193333	10.92286667	8.453573333	8.7626	-0.90066485	1.259993236	0.414942991	-2.171199843	-1.250798241	1.139642738	0.595438499	0.573515356	0.483328079	-0.916706544	-0.741495269
AT1G06370	6.774023333	7.315593333	7.05082	7.30107	6.879803333	6.985146667	7.361276667	6.88761	6.791086667	6.62142	6.88291	-0.357247268	0.711708832	0.189096668	0.683042536	-0.148457681	0.059470008	0.801879037	-0.133048807	-0.323567495	-0.658457202	-0.142325713
AT1G06380	8.13866	7.91565	7.66614	7.230936667	7.778886667	7.715916667	8.16936	7.83982	7.977933333	7.592806667	8.3905	0.967986955	0.455608418	-0.117655422	-1.11756057	0.141386649	-0.003290614	1.038522003	0.281384551	0.598708024	-0.28614305	1.546604105
AT1G06390	9.56796	9.9914	9.50441	9.383473333	9.355556667	9.18064	9.555663333	9.147626667	9.601703333	9.289033333	9.92471	-0.136617467	1.147407075	-0.329324249	-0.696048338	-0.780701854	-1.311112994	-0.173905446	-1.411221463	-0.034295372	-0.982424867	0.945178668
AT1G06400	10.9914	10.6622	10.51663333	11.02503333	10.49683333	10.47665667	11.0229	10.73146667	10.7862	11.2305	10.76036667	0.744457404	-0.02302766	-0.362396562	0.82286895	-0.408557572	-0.455596728	0.817895373	0.13845816	0.266061489	1.301886562	0.205834583
AT1G06410	8.659716667	8.877196667	8.388393333	8.46978	8.45822	8.001533333	8.038456667	7.566436667	7.85154	7.687173333	7.93037	0.536465004	0.908985932	0.071715969	0.21112298	0.191321886	-0.590935522	-0.52768964	-1.336211475	-0.847858714	-1.129401951	-0.712831011
AT1G06420	8.276886667	8.192286667	6.8634	6.067136667	8.316286667	8.827796667	10.39836667	9.863123333	9.975146667	9.6437	10.16638667	-0.209930441	-0.272502093	-1.255370113	-1.844300521	-0.180789506	0.197532313	1.359153589	0.963278178	1.046132612	0.800988811	1.187577089
AT1G06430	7.863853333	10.45556667	10.64243333	11.0499	9.34853	8.75074	8.60836	9.172176667	10.04725	10.51086667	8.68584	-1.924821713	0.464745881	0.637037517	1.012723026	-0.5559453	-1.107109503	-1.238384297	-0.718543611	0.08827667	0.51573265	-1.1669475
AT1G06440	7.20994	7.320426667	6.661396667	6.500953333	6.646483333	6.77861	6.93459	6.518136667	6.494196667	6.51899	6.449073333	0.485024896	0.700198265	-0.583266152	-0.895730394	-0.612309948	-0.354992564	-0.051220688	-0.862265761	-0.908889038	-0.86060389	-0.996766969
AT1G06450	8.47189	8.869366667	8.159516667	7.806016667	8.583163333	8.165486667	9.027363333	8.891816667	9.713926667	8.93831	9.476486667	-0.321618013	0.269655301	-0.786294386	-1.312149447	-0.156091434	-0.777413609	0.504685985	0.303051189	1.525995188	0.372213154	1.172787195
AT1G06460	7.985343333	11.71296667	12.38976667	12.54466667	11.32053333	8.93571	10.10213333	10.28530333	11.04296667	11.47663333	9.754386667	-1.989268487	0.862662004	1.380468226	1.498979136	0.562419064	-1.262161848	-0.369754549	-0.229614824	0.350058326	0.68184807	-0.635808609
AT1G06470	8.787596667	8.7481	8.792973333	8.29358	9.033413333	8.151313333	8.253713333	8.17425	8.664766667	8.205456667	8.558956667	0.390241034	0.281462139	0.405049065	-0.970344342	1.067251719	-1.362165022	-1.080142265	-1.298994495	0.051951432	-1.213047325	-0.239462904
AT1G06475	9.998386667	9.178213333	9.233666667	8.033503333	10.35356667	9.773363333	10.32206667	10.12921	9.5576	9.571173333	9.383466667	0.729492956	-0.493998984	-0.411276585	-2.201617852	1.259332015	0.393814845	1.212341952	0.924648403	0.071950322	0.092198315	-0.187812732
AT1G06490	5.61176	5.327563333	5.278293333	5.17601	5.550053333	5.265506667	5.042323333	5.156173333	5.20433	4.991603333	5.064403333	0.941589812	-0.063074054	-0.237248471	-0.598830365	0.723450525	-0.282450627	-1.071426209	-0.668954982	-0.49871631	-1.250726522	-0.993371183
AT1G06500	9.528546667	9.872316667	9.614053333	9.53215	10.04172	9.74178	10.63673333	10.09732667	9.95951	9.928773333	10.62996667	-0.018777339	0.326315992	0.067058483	-0.015160135	0.496371438	0.195276829	1.093675255	0.552192161	0.413844973	0.382989987	1.08688254
AT1G06510	7.005186667	8.40124	8.606196667	8.081216667	7.492526667	7.20482	7.08823	6.963656667	7.11219	7.032686667	7.5666	-0.299319231	1.415703259	1.667488262	1.022561248	0.299367825	-0.054073833	-0.197302223	-0.350337973	-0.167867862	-0.265536053	0.390365374
AT1G06515	11.1108	10.68183333	10.81176667	9.919813333	10.65253333	10.31821333	11.24546667	11.12903333	10.97743333	10.84213333	11.13403333	0.663176552	0.240156601	0.368288684	-0.511299603	0.211262784	-0.118422576	0.79597635	0.681157119	0.531658732	0.398234381	0.686087804
AT1G06520	7.442296667	6.741733333	5.969626667	6.627053333	5.61072	6.687953333	7.305703333	7.639536667	8.767603333	10.1976	9.989623333	-0.127122312	-0.636572599	-1.198049261	-0.719967998	-1.459046512	-0.675681463	-0.226453107	0.016310793	0.836641888	1.87653675	1.725295931
AT1G06530	10.37886667	10.59566667	10.4377	10.25796667	10.34993333	10.03891333	10.23726667	9.915333333	10.14833333	10.1634	10.40723333	0.578467533	0.860594059	0.655028621	0.42113775	0.540815961	0.136078912	0.394200392	-0.024738413	0.278469523	0.298076102	0.615381689
AT1G06540	7.82785	7.341213333	7.473383333	7.338523333	7.88812	7.01539	7.675806667	7.6905	8.19588	10.06171	9.247146667	-0.134137517	-0.754927781	-0.586321807	-0.758359347	-0.057252581	-1.170572484	-0.328095407	-0.309351488	0.335349179	2.715541994	1.676423857
AT1G06550	10.99156667	10.55003333	10.16719667	9.366073333	11.11	10.862	11.40496667	11.36863333	11.4009	11.26863333	11.32513333	0.139369034	-0.583362279	-1.210014959	-2.521347253	0.333228642	-0.072714358	0.816049825	0.756576993	0.809393232	0.592890299	0.685373281
AT1G06560	8.693503333	8.664706667	8.046786667	7.5199	8.38831	8.366183333	8.324353333	7.67357	7.952596667	7.537983333	8.154333333	1.156986591	1.085611729	-0.445952846	-1.75188396	0.400540291	0.345697562	0.242018532	-1.371000466	-0.67941036	-1.707062959	-0.179389755
AT1G06570	9.641706667	10.51286667	10.21737667	11.3908	9.344493333	9.28562	9.455776667	9.876693333	10.66753333	11.51926667	9.750636667	-0.897444544	0.202264398	-0.170747443	1.310523659	-1.272631835	-1.346950595	-1.132153304	-0.600809094	0.397507885	1.472693572	-0.759936744
AT1G06580	7.365993333	7.162546667	7.076033333	7.29317	7.461143333	7.04383	7.534456667	6.914856667	7.254393333	6.887113333	7.129706667	0.162422756	-0.317995882	-0.52228833	-0.009542149	0.387109815	-0.598333231	0.560231805	-0.902890656	-0.101109308	-0.96840372	-0.395544206
AT1G06590	7.968376667	7.645096667	7.080936667	6.891726667	7.15764	7.602026667	7.83295	7.158133333	7.335623333	6.922813333	7.07829	1.092454483	0.37807928	-0.868585885	-1.28669691	-0.69908898	0.282904385	0.793192381	-0.697998826	-0.305786333	-1.218002453	-0.874434415
AT1G06620	9.438166667	7.412133333	6.92387	7.715833333	6.143813333	7.351586667	7.590756667	6.836996667	7.44358	7.851046667	7.78318	2.51271086	-0.313627225	-0.994759777	0.11003751	-2.082947138	-0.39809047	-0.064445772	-1.115949003	-0.26975879	0.298661551	0.203986828
AT1G06630	8.974113333	8.64424	8.231583333	8.593683333	8.287706667	8.299306667	8.95363	8.539983333	9.017296667	8.547243333	9.152976667	0.875395557	-0.24976673	-1.657294019	-0.422210055	-1.465863395	-1.426297049	0.805529121	-0.605374951	1.02268924	-0.580611876	1.485479055
AT1G06640	11.1307	10.08200333	9.57501	9.406906667	10.50426667	10.45443333	10.19503333	9.976636667	10.1609	9.253973333	9.97433	1.318987012	-0.229934978	-0.978762687	-1.227050832	0.393746763	0.320143071	-0.06298999	-0.385561244	-0.113404826	-1.45293293	-0.388968185
AT1G06645	6.835056667	7.95599	8.218943333	8.79108	7.251796667	6.999386667	7.0296	6.997653333	7.213773333	7.243553333	6.83248	-1.039049085	0.288960406	0.60049055	1.278321158	-0.545322421	-0.844361503	-0.808566695	-0.846415045	-0.590370013	-0.55508859	-1.042101753
AT1G06650	8.303576667	10.40176667	10.6142	10.9968	9.614896667	9.085136667	8.836816667	9.03165	9.57822	9.981943333	9.407433333	-1.857746046	1.201660468	1.511413124	2.069288689	0.054311942	-0.718140121	-1.080219736	-0.79612994	0.000833071	0.589508928	-0.248193872
AT1G06660	8.755176667	8.16406	7.048163333	6.430846667	7.615416667	8.636586667	9.29178	8.355123333	8.422673333	7.915373333	8.12858	0.86042697	0.079524217	-1.394646331	-2.210160953	-0.64526856	0.70376203	1.56931414	0.331931045	0.421168896	-0.249006704	0.032652878
AT1G06670	7.102843333	7.066353333	6.664203333	6.650923333	6.818066667	6.915323333	6.94381	6.494913333	6.762346667	6.4668	6.63017	0.042787801	-0.010145711	-0.593516814	-0.612781189	-0.370317952	-0.229234453	-0.187910822	-0.839094072	-0.45114709	-0.879876134	-0.64288661
AT1G06680	9.094786667	12.35233333	12.2924	12.1943	12.1931	12.19303333	12.06196667	12.0966	12.19876667	12.26046667	12.63163333	-3.173939104	0.319924257	0.255643097	0.150426494	0.149139441	0.149067938	0.008493121	0.045638908	0.155217192	0.22139318	0.619485902
AT1G06690	8.235183333	10.89096667	11.05836667	11.0385	10.3729	9.668676667	9.624786667	10.3872	10.61706667	10.80553333	9.805883333	-2.104701024	0.880907586	1.069097216	1.046763281	0.298501529	-0.49318024	-0.542520998	0.314577465	0.57299158	0.784864173	-0.338933695
AT1G06700	10.8433	10.71216667	10.59923333	10.43043333	11.04316667	10.52243333	10.5712	10.42713333	10.82443333	11.00556667	10.60603333	0.126597236	-0.337178709	-0.736587174	-1.333577866	0.833460624	-1.008203792	-0.835731955	-1.345248893	0.059871973	0.700481654	-0.712537786
AT1G06710	5.984993333	6.11517	5.918923333	5.95807	5.70402	5.859613333	5.844936667	5.818633333	5.60916	5.51316	5.531703333	-0.1879327	0.069087039	-0.318380765	-0.241089908	-0.742684139	-0.435481941	-0.464459431	-0.516392516	-0.929974942	-1.119516553	-1.082904748
AT1G06720	8.213033333	8.031436667	7.423446667	7.271196667	7.702636667	7.948956667	7.956273333	7.54974	7.527663333	7.264746667	7.371363333	0.383563855	0.092235929	-0.883136963	-1.127385261	-0.435244139	-0.04008328	-0.028345458	-0.680529858	-0.71594653	-1.137732726	-0.966692073
AT1G06730	8.124523333	8.555473333	8.325293333	7.87039	8.212683333	7.859976667	8.035866667	7.835023333	8.193756667	7.682356667	8.155253333	0.224686373	1.476229995	0.807752652	-0.513355052	0.480716274	-0.543596939	-0.032785922	-0.616065172	0.425750387	-1.059432136	0.313930916
AT1G06740	6.535906667	6.366696667	6.202656667	6.399336667	6.25246	6.505166667	6.511676667	6.23428	6.572886667	6.253076667	6.52331	0.189224599	-0.46520944	-1.099648064	-0.338971469	-0.907029445	0.070335039	0.095513017	-0.977342138	0.332247888	-0.904644434	0.140505921
AT1G06750	4.996863333	4.969836667	5.104593333	5.348776667	5.090166667	5.0668	4.76729	5.35514	6.078133333	5.7834	5.5778	-0.866331245	-0.909327843	-0.694944091	-0.306473966	-0.717895407	-0.755069328	-1.231558389	-0.296350568	0.853856151	0.384966267	0.057878186
AT1G06760	12.43653333	12.33736667	12.34746667	12.217	12.16406667	12.50616667	12.89433333	12.7556	12.82423333	12.83223333	12.68696667	0.209795933	0.078074456	0.091490122	-0.081806638	-0.152117128	0.302288762	0.81788426	0.63360702	0.724771565	0.735397835	0.542442474
AT1G06770	8.209936667	8.407336667	8.215146667	8.285566667	8.22914	8.162926667	8.658506667	8.180993333	8.413663333	8.428473333	8.193033333	-0.720189047	0.247952301	-0.694636785	-0.349264375	-0.626006975	-0.950747936	1.479806721	-0.862140606	0.278981215	0.351616339	-0.80309085
AT1G06780	8.55289	7.61718	7.39882	7.730156667	7.935066667	7.08635	7.35672	6.81561	7.70481	7.805753333	7.73281	2.322906435	-0.065280904	-0.622595229	0.223066389	0.746052642	-1.420103963	-0.730045921	-2.111106346	0.158374777	0.416009717	0.22983842
AT1G06790	9.315826667	9.175766667	8.973356667	8.522756667	9.08711	9.396163333	9.51335	9.197106667	9.459753333	9.148576667	9.89269	0.5326932	0.249836411	-0.158938705	-1.068943484	0.070790716	0.694936322	0.931599497	0.292933397	0.823358878	0.194925115	1.697691847
AT1G06800	8.90436	8.747073333	8.491193333	8.958	8.50929	8.440873333	8.5945	8.20796	8.437926667	8.526423333	8.431273333	0.416017313	0.076436507	-0.476006612	0.531825696	-0.436936036	-0.584647138	-0.252968246	-1.087505385	-0.59100897	-0.39994529	-0.60537347
AT1G06810	8.165176667	7.297686667	7.17759	8.137443333	7.981693333	7.377703333	7.880163333	7.610986667	8.504103333	7.635553333	7.078056667	0.757072838	-1.049249511	-1.29931959	0.699325383	0.375016508	-0.882635609	0.163606684	-0.396883729	1.462799489	-0.345730034	-1.506571874
AT1G06820	7.855416667	8.87366	8.811923333	8.38935	8.2415	7.93694	7.855043333	7.650236667	7.915623333	7.530273333	7.511266667	-0.767509526	0.89515896	0.794350434	0.104339175	-0.137082034	-0.634391761	-0.768119134	-1.102543706	-0.669199305	-1.298429353	-1.329464946
AT1G06830	6.998536667	8.407193333	9.204456667	7.39146	6.457043333	6.93337	5.67364	6.8628	6.4332	7.583593333	5.794726667	0.110360663	1.472027421	2.242695678	0.490176876	-0.413069559	0.047367823	-1.170340158	-0.020848106	-0.436117528	0.675901034	-1.053292695
AT1G06840	8.103776667	7.203613333	6.797773333	7.318143333	7.06642	6.698206667	6.68346	6.248056667	6.488033333	6.556886667	6.571866667	1.331802779	0.078239708	-0.486931098	0.237733628	-0.11281506	-0.625587153	-0.646123289	-1.25246385	-0.918273513	-0.822388697	-0.801527622
AT1G06850	8.776416667	8.223036667	8.008886667	7.474116667	9.297233333	8.209853333	8.287793333	8.07046	8.491936667	8.06778	8.09849	1.121641836	0.046687916	-0.369303594	-1.408107142	2.1333407	0.021078975	0.172479294	-0.249695917	0.569032614	-0.254901882	-0.19524697
AT1G06870	9.397773333	9.06887	8.928613333	8.47888	9.200353333	8.691766667	9.113613333	8.81683	9.106196667	9.032076667	9.304713333	1.518444194	0.366855232	-0.124225316	-1.698876255	0.827217716	-0.953496349	0.523515027	-0.515612206	0.497547059	0.238030765	1.192613295
AT1G06890	11.54616667	11.14846667	10.98033333	11.04983333	11.65943333	10.61535	11.1237	10.98533333	11.06033333	11.30773333	11.20096667	1.244776429	0.015167004	-0.504667875	-0.289787677	1.59497447	-1.633123864	-0.061406612	-0.489208868	-0.257323762	0.50758791	0.177486578
AT1G06900	8.566916667	8.477566667	8.082106667	7.64405	8.352916667	8.025706667	7.685993333	7.466666667	7.47747	7.22431	7.478523333	0.670453251	0.527398665	-0.105755969	-0.807110363	0.327826711	-0.196055674	-0.739956628	-1.091111475	-1.073814705	-1.4791387	-1.072128257
AT1G06910	7.286713333	7.378413333	7.126893333	7.12817	7.190466667	7.08903	7.530556667	7.078043333	7.41667	7.013996667	7.478016667	0.109588341	0.532706774	-0.627846643	-0.621955899	-0.334509138	-0.802554105	1.234720392	-0.853248338	0.709229138	-1.148769878	0.992292448
AT1G06920	5.342476667	5.639186667	5.626143333	5.33779	5.495243333	5.37926	5.70936	5.782473333	5.888803333	5.54319	5.520966667	-0.864559299	0.499178855	0.439229102	-0.886100151	-0.162413325	-0.695495785	0.821709448	1.157752865	1.646466686	0.057959089	-0.04418377
AT1G06923	5.420046667	4.464346667	4.14981	4.534746667	4.342776667	4.478016667	4.452423333	4.130516667	4.148063333	4.144443333	4.315526667	2.624965451	-0.012226751	-0.880170294	0.182037486	-0.347691285	0.025494728	-0.045128416	-0.933408997	-0.884990107	-0.894979263	-0.422885894
AT1G06925	6.080463333	5.445193333	5.37763	6.09633	5.54001	5.79946	5.925873333	5.89106	6.033516667	6.048526667	5.558276667	0.292622506	-1.302899759	-1.472589502	0.332472679	-1.064761483	-0.413135794	-0.095640417	-0.183076387	0.174712874	0.212411473	-1.018883552
AT1G06930	7.800556667	6.5417	6.844953333	6.72046	6.562803333	6.606376667	6.617296667	6.623143333	6.548656667	6.212023333	6.310763333	3.180261501	-0.12347181	0.672383799	0.345664497	-0.068088391	0.046265114	0.074923474	0.090267419	-0.10521479	-0.988672602	-0.72954014
AT1G06950	9.16221	10.37576667	9.86808	9.016633333	9.431643333	9.613206667	9.256363333	8.780883333	8.879573333	8.76329	8.78208	-0.614522911	1.017314447	0.334641695	-0.810275981	-0.252223077	-0.008079694	-0.487917429	-1.127282733	-0.994576916	-1.15094002	-1.125673607
AT1G06960	8.76585	9.213916667	8.75153	8.239723333	9.071226667	9.042043333	9.687623333	9.591223333	9.693196667	9.144553333	9.931143333	-0.199531471	0.381631511	-0.218105166	-0.881941846	0.196556048	0.158703928	0.996050746	0.871015532	1.003279614	0.291664091	1.311907335
AT1G06970	6.221926667	6.123836667	6.236066667	6.461136667	6.25873	6.353106667	5.984456667	6.1411	6.71415	6.49705	6.287393333	-0.673812	-1.000164527	-0.626767197	0.122056976	-0.551364648	-0.23736665	-1.463891871	-0.942728168	0.963850641	0.241543234	-0.455999664
AT1G06980	8.816153333	8.68456	9.045823333	9.381796667	10.00290667	8.11469	7.43607	7.8437	8.43838	8.55077	8.008826667	0.476809455	0.274060787	0.830666944	1.348308255	2.305265737	-0.603950129	-1.6495145	-1.021470227	-0.105234012	0.067927668	-0.767056034
AT1G06990	5.231603333	5.147156667	5.28602	5.823673333	5.32443	5.28707	5.63005	8.11041	9.53477	5.1988	5.16868	-0.643079689	-0.704418178	-0.603553722	-0.213025066	-0.575654322	-0.602791046	-0.353664871	1.447963794	2.482558694	-0.666906643	-0.688784538
AT1G07000	9.51956	8.664243333	9.407163333	10.20976333	7.981506667	7.343836667	8.437733333	7.443306667	7.474406667	8.352206667	7.114993333	0.951681054	0.105868795	0.840533356	1.634214743	-0.569281199	-1.199865314	-0.118124192	-1.101500639	-1.070746227	-0.202700473	-1.426165705
AT1G07010	6.05257	8.80587	8.879766667	9.41325	8.301866667	7.930233333	7.771353333	8.0291	8.274553333	7.83929	7.97973	-2.971910912	0.803962711	0.905304546	1.636923202	0.112772905	-0.396884779	-0.614772695	-0.261299104	0.07531542	-0.5216044	-0.329005086
AT1G07020	10.13366667	9.256316667	9.53277	8.794696667	9.517	9.575643333	10.14448333	9.820086667	10.01693333	9.574203333	9.76406	1.069612255	-0.271727597	0.150929123	-0.977477072	0.126819099	0.21647618	1.086149357	0.590194291	0.891144059	0.214274631	0.504537711
AT1G07025	6.254336667	6.22446	6.282946667	6.413533333	6.554783333	6.680806667	6.454963333	6.2084	6.346626667	6.148206667	6.201503333	-0.631804716	-0.698250466	-0.568176034	-0.277751095	0.036389112	0.31666519	-0.185610715	-0.73396793	-0.42655162	-0.867837992	-0.749306127
AT1G07030	10.01391	9.89792	9.89752	9.75158	9.588786667	9.645693333	10.0586	9.45256	9.86723	9.822153333	9.85285	0.634719343	0.435542435	0.434855559	0.1842488	-0.09529834	0.002421238	0.71146058	-0.329225457	0.382841863	0.305436647	0.358148666
AT1G07040	9.771556667	10.27264667	10.361	10.86076667	10.5236	9.42579	10.49286667	10.41516667	11.2094	11.77703333	10.66006667	-0.314032957	0.096717501	0.16914196	0.578807663	0.302427447	-0.597462713	0.277234905	0.213543132	0.864587266	1.329884222	0.414291076
AT1G07050	7.48572	10.2334	11.5232	10.77376667	9.815076667	7.83134	9.04145	9.19955	9.535093333	9.809336667	8.420226667	-1.906643685	0.851584441	2.146335881	1.394025532	0.431655197	-1.559696877	-0.344941361	-0.186234427	0.15059703	0.425893162	-0.968549521
AT1G07060	6.043866667	6.21422	5.938673333	6.2043	6.024903333	6.436236667	6.944356667	6.646196667	6.96125	6.661856667	6.405093333	-0.612961486	-0.27924454	-0.819031994	-0.298677515	-0.650110073	0.155679288	1.151070756	0.566984477	1.184164276	0.597661936	0.094670455
AT1G07070	10.5958	10.53366667	10.06122	8.484843333	10.08247333	10.5308	10.4098	10.17613667	10.26800667	10.59403333	11.18646667	0.774210945	0.712918855	0.246868798	-1.308164789	0.267834376	0.710091001	0.59072926	0.360229571	0.450855713	0.772468198	1.356880382
AT1G07080	11.28873333	11.45416667	11.4278	11.84393333	11.34513333	11.26353333	11.232	11.25473333	11.4714	11.50206667	11.66453333	0.080779713	0.534208582	0.461941358	1.602502714	0.235363966	0.011710153	-0.074718159	-0.012409376	0.58144266	0.665495563	1.110793228
AT1G07090	10.16892	9.475686667	9.602453333	10.5675	10.2499	9.80685	8.10915	8.823723333	9.696496667	10.34886667	10.5099	0.713613617	0.085327163	0.200217454	1.074851894	0.787006852	0.385464832	-1.153182924	-0.505555749	0.28545016	0.876701639	1.022648259
AT1G07110	9.27733	10.77203333	10.69423333	11.05436667	9.966733333	9.336353333	9.468273333	9.04851	9.577903333	9.20396	9.035786667	-0.908109219	1.224771441	1.113754016	1.627649586	0.075641204	-0.823885331	-0.635640874	-1.234626021	-0.479203338	-1.012805215	-1.252781699
AT1G07120	7.490543333	6.908103333	6.915186667	6.890046667	7.419096667	7.11098	7.107806667	7.559603333	7.874533333	7.08884	7.233526667	0.566404651	-0.897891115	-0.880083109	-0.943286865	0.386782627	-0.387844683	-0.395822669	0.740026424	1.531782941	-0.443506224	-0.079753609
AT1G07130	8.957376667	8.385343333	8.170283333	9.270323333	8.10549	8.392976667	9.240553333	8.596293333	8.94814	9.16509	8.905386667	0.557577343	-0.324037647	-0.655487073	1.039889224	-0.755346243	-0.312273191	0.994007844	0.001077467	0.543341838	0.877704122	0.477450608
AT1G07135	11.61856667	11.32556667	11.50493333	11.58966667	11.9687	9.86749	11.6171	12.5424	11.16103333	11.74213333	10.75083333	0.463089665	0.224904925	0.370715174	0.439596358	0.747719075	-0.96039068	0.461897387	1.214089675	0.091152948	0.563539134	-0.242305689
AT1G07140	12.05583333	11.7596	11.81286667	11.47993333	11.98076667	11.58296667	11.65333333	11.45793333	11.44963333	11.58126667	11.46873333	1.300048301	0.490240405	0.635854563	-0.274279483	1.094839864	0.007380943	0.199741072	-0.334420499	-0.357110065	0.002733683	-0.304896728
AT1G07150	8.250276667	8.15694	7.690706667	7.759153333	7.189143333	7.584763333	7.151043333	7.24717	7.228543333	7.684623333	7.293593333	0.692332652	0.558501054	-0.110011699	-0.011868846	-0.829182681	-0.261919476	-0.8838127	-0.745980637	-0.772688646	-0.11873434	-0.679416133
AT1G07160	6.065376667	5.923213333	5.822606667	5.935796667	5.565126667	5.751606667	5.55902	5.558866667	5.62406	5.666836667	5.484153333	1.421930797	0.705309587	0.198168474	0.768740033	-1.099744461	-0.159730464	-1.13052713	-1.131300058	-0.80267154	-0.587041631	-1.507917277
AT1G07170	10.11164333	10.08406667	9.82147	9.8369	9.365716667	9.595243333	10.36553333	9.895473333	9.930923333	9.85749	10.40153333	0.666415486	0.628587584	0.268374325	0.289540209	-0.356798856	-0.041948901	1.014685498	0.36988735	0.418515385	0.31778425	1.064067988
AT1G07180	7.35277	9.911683333	9.546996667	10.17041667	8.26696	7.57745	6.910146667	8.669233333	8.932973333	7.793306667	7.665636667	-1.178674296	1.290839102	0.938893377	1.540533152	-0.296423059	-0.961843869	-1.60583384	0.09179618	0.34632198	-0.753528518	-0.876738152
AT1G07190	5.079556667	5.496526667	4.80509	4.915003333	5.152503333	4.69868	5.103503333	4.843346667	5.227083333	4.935046667	4.877096667	-0.17571223	0.785459827	-0.808394894	-0.555029845	-0.00756033	-1.053684288	-0.120511935	-0.72020812	0.164356623	-0.508827259	-0.642409821
AT1G07200	8.85526	9.012976667	8.35259	8.969213333	8.48932	8.68625	8.4789	7.70614	8.151756667	8.322656667	7.72128	0.704296522	1.02984836	-0.333292882	0.939514004	-0.051060803	0.35543348	-0.072569311	-1.667666667	-0.747844255	-0.395079958	-1.636415342
AT1G07210	9.619186667	9.571403333	9.25992	8.4562	9.485596667	9.213726667	9.639226667	9.298026667	9.471936667	9.197496667	9.890203333	0.70514366	0.638030327	0.200541287	-0.928311059	0.517511916	0.135661164	0.733290528	0.254063409	0.498325977	0.112865571	1.085795877
AT1G07220	9.353796667	8.99537	9.262583333	9.304386667	9.31968	8.829276667	9.466716667	8.961586667	9.600883333	9.752823333	9.680536667	0.211229634	-0.438262893	0.045945117	0.121695487	0.149408006	-0.739234859	0.415848048	-0.499480499	0.658966809	0.934292011	0.803303851
AT1G07230	8.979436667	9.257776667	9.350336667	10.12700333	9.367383333	8.832136667	9.308793333	9.014406667	9.798146667	9.546226667	9.487826667	-0.495327263	-0.024754717	0.131730858	1.444794057	0.160550623	-0.744358433	0.061496066	-0.436205606	0.888816049	0.462910193	0.364176857
AT1G07240	9.60444	9.632783333	9.635536667	10.30123333	9.124066667	8.68102	8.939463333	8.22439	8.04469	8.931996667	8.308166667	0.701701922	0.738777983	0.742379633	1.613180893	0.073323075	-0.506228567	-0.168157503	-1.103548637	-1.338615138	-0.177924688	-0.993959945
AT1G07250	9.693143333	9.95961	10.10995333	10.47413333	9.805196667	9.06532	9.430876667	9.4517	9.86272	9.73736	9.53683	0.116703092	0.6917967	1.016270643	1.802251091	0.358538803	-1.23827759	-0.449325993	-0.404384665	0.482686794	0.212132373	-0.220655422
AT1G07260	10.07261333	7.624733333	6.834776667	6.60751	7.2717	7.83195	8.899736667	7.776866667	7.617646667	6.256793333	6.386856667	2.454049201	0.045153053	-0.732223114	-0.955870432	-0.302258028	0.249069679	1.299851249	0.194863578	0.038179246	-1.301001741	-1.173009739
AT1G07270	6.688493333	6.691186667	6.48622	5.834363333	6.322933333	6.53961	6.795216667	6.24936	6.34268	6.01057	6.203216667	0.652111357	0.65816669	0.197346886	-1.26820098	-0.169765146	0.317381864	0.892053911	-0.335177647	-0.125369366	-0.872041337	-0.438920183
AT1G07280	6.504506667	8.871036667	9.130846667	9.775	7.46804	6.992323333	7.46353	7.279336667	7.76931	7.418833333	6.60422	-1.467904364	1.187027513	1.478499774	2.201154132	-0.386948128	-0.920638951	-0.392007748	-0.598648168	-0.048963261	-0.442151463	-1.356039267
AT1G07290	8.169493333	6.847456667	6.54914	6.66809	7.016093333	6.722716667	7.09195	6.8184	6.900183333	6.517923333	6.623493333	2.045941775	-0.159675755	-0.657371837	-0.458921816	0.121668929	-0.367785513	0.248224264	-0.208152394	-0.071709314	-0.709452108	-0.533324586
AT1G07300	9.326766667	8.4583	9.132643333	9.35507	8.267143333	8.455336667	8.44999	8.302756667	8.388133333	9.326033333	7.89507	1.2372436	0.057401992	0.973520426	1.275694645	-0.202290864	0.053376202	0.046112573	-0.153908936	-0.03792182	1.236247342	-0.707765187
AT1G07310	10.30216667	10.34883333	10.36856667	10.61976667	10.37263333	9.780323333	10.35856667	10.0734	10.37486667	10.30503333	9.982653333	0.298771945	0.34999476	0.371654693	0.647379786	0.376118395	-0.274019862	0.360678375	0.04767039	0.378569773	0.30191849	-0.051936031
AT1G07320	9.730263333	11.5355	11.62276667	11.06263333	11.09306667	11.1848	10.9508	11.09876667	11.13466667	10.9989	11.4809	-2.388272608	0.577235891	0.720591079	-0.199554291	-0.149560675	0.00113202	-0.383265772	-0.140197139	-0.08122329	-0.30425067	0.487543073
AT1G07330	4.892866667	4.87548	5.011856667	4.85363	4.88189	4.614966667	4.92465	4.89095	5.068723333	5.504246667	5.29777	-0.567912779	-0.612370015	-0.26365857	-0.668239873	-0.595979818	-1.278495555	-0.486643656	-0.572813643	-0.118252043	0.99536933	0.467414083
AT1G07340	5.716603333	5.75497	5.84477	5.91898	5.97277	6.109673333	6.042386667	7.922283333	9.28598	5.934793333	5.817736667	-0.686847514	-0.656384759	-0.585084446	-0.526162438	-0.483453709	-0.374753813	-0.428178763	1.064440636	2.14720233	-0.513606807	-0.606548645
AT1G07350	10.7279	10.05529	10.45013333	10.62946667	10.60176667	10.22706	10.68813333	10.4668	10.5975	10.26106667	9.923733333	0.869571938	-1.279138426	-0.017777515	0.555118207	0.46662818	-0.730404421	0.742533909	0.035465582	0.452997948	-0.621767206	-1.699407487
AT1G07360	10.16891667	10.27623333	10.05543	9.991956667	10.2123	9.81039	10.3708	10.13701667	10.18223333	9.95815	9.84045	0.199302962	0.535735781	-0.156472523	-0.355458506	0.335307719	-0.924661663	0.832197935	0.099297928	0.2410501	-0.461440853	-0.830424945
AT1G07370	9.623303333	9.5808	8.77911	6.432943333	9.242753333	9.8267	10.21416667	9.90801	9.62403	9.368206667	10.06669333	0.430256318	0.388519336	-0.39871589	-2.702580284	0.056567778	0.629985666	1.010466162	0.709829616	0.430969883	0.179759141	0.865651828
AT1G07380	8.408573333	7.693366667	7.088843333	8.10036	7.87235	7.203223333	7.04798	6.7969	7.105936667	6.976616667	6.65365	1.51810906	0.278988554	-0.768369215	0.984118705	0.589083424	-0.570201874	-0.839166366	-1.274171227	-0.738754419	-0.962805831	-1.522356851
AT1G07390	5.57742	5.78006	5.66985	5.978516667	5.49575	5.781113333	5.541496667	5.563123333	5.650103333	5.801463333	5.775116667	-0.811152861	-0.155848563	-0.512249504	0.485927526	-1.075260155	-0.152442257	-0.927322989	-0.857385921	-0.576106964	-0.086633718	-0.171834487
AT1G07400	7.00357	6.803416667	6.97422	6.848373333	6.826803333	7.0596	7.938206667	7.5361	7.962803333	7.529923333	7.792993333	-0.741331646	-1.198684806	-0.808396806	-1.095958195	-1.145245946	-0.613302315	1.394326177	0.475506833	1.450529903	0.461393064	1.062511684
AT1G07410	7.912136667	6.514876667	6.1537	5.664956667	8.08262	6.194936667	6.314966667	7.12924	8.18031	7.155366667	7.54287	0.832114645	-0.762489576	-1.1746776	-1.732449369	1.026676461	-1.127616807	-0.990634181	-0.061355668	1.138163862	-0.03153896	0.410694018
AT1G07420	10.36316667	9.812993333	10.09118	9.685436667	10.47873333	9.557013333	10.19383333	10.03323333	10.3266	10.16343333	10.40913333	0.691823786	0.11623121	0.407270725	-0.017218862	0.812729892	-0.151575641	0.514666873	0.346646792	0.653567658	0.482862324	0.739914216
AT1G07430	6.727426667	7.259683333	7.32822	9.01472	8.104973333	7.288803333	7.402776667	7.37871	9.07157	9.547886667	8.57174	-1.412531558	-0.766674946	-0.683510447	1.36294053	0.259025941	-0.731339842	-0.593041094	-0.622244328	1.431924069	2.009901364	0.825414972
AT1G07440	7.57429	11.23916667	12.09036667	12.33906667	11.8558	10.32122	11.51263333	11.7903	11.90533333	11.81073333	11.87356667	-3.194005277	-0.021938152	0.714802475	0.930060222	0.511777577	-0.81645014	0.214755931	0.455085248	0.55465025	0.472770946	0.527155191
AT1G07450	6.307043333	8.001553333	7.758363333	6.905393333	10.10213333	6.607073333	8.338116667	9.432653333	10.01790333	10.07132333	9.904623333	-1.691090336	-0.436834794	-0.616841053	-1.248198996	1.117988786	-1.469011806	-0.187714738	0.622447893	1.055642772	1.095183602	0.971794304
AT1G07460	6.862223333	6.483103333	6.465193333	6.45834	6.661383333	6.367606667	6.426676667	6.681336667	6.371636667	6.585003333	6.152266667	1.775775101	0.087281023	0.007514909	-0.023007914	0.881290107	-0.427108716	-0.164027514	0.970156654	-0.409160227	0.541115024	-1.38617264
AT1G07470	9.13652	8.986363333	8.56203	9.00514	8.69232	8.643393333	9.087803333	8.405626667	9.087363333	8.87008	9.09562	0.770063343	0.217226409	-1.345056136	0.286357104	-0.865362988	-1.04549797	0.590701526	-1.920891638	0.589081563	-0.210897917	0.619480415
AT1G07473	6.546353333	6.179953333	5.176793333	6.770923333	5.669126667	5.247766667	7.68684	8.739373333	9.005966667	6.102703333	5.71307	-0.242875892	-0.539165058	-1.350369862	-0.06127748	-0.952244772	-1.292977314	0.679378048	1.530508572	1.74608913	-0.60163323	-0.916710019
AT1G07476	6.185476667	6.388556667	6.443586667	6.36925	6.403543333	6.513726667	6.442816667	6.88057	6.764503333	6.506123333	6.53608	-1.35757768	-0.559592243	-0.343356579	-0.635456133	-0.500703422	-0.067747467	-0.346382228	1.373731938	0.917657929	-0.097624113	0.020088039
AT1G07480	10.04328333	10.00199333	9.858616667	10.00713333	9.76338	9.326576667	10.03200333	9.18997	9.957686667	9.961523333	9.5858	0.393854704	0.265338566	-0.180924826	0.281336943	-0.477351288	-1.836912379	0.358745428	-2.262103981	0.127432979	0.139374699	-1.030073394
AT1G07500	7.242293333	7.365036667	7.377966667	8.223486667	7.810236667	7.381663333	7.163306667	6.700926667	7.16935	7.228713333	6.140726667	-0.181519707	0.076412244	0.103583253	1.880352855	1.011952299	0.111351401	-0.347501716	-1.319143698	-0.334802299	-0.210056621	-2.496343919
AT1G07510	7.871036667	7.62423	7.496993333	7.824323333	7.756653333	7.510526667	7.85191	7.63789	8.003616667	7.833993333	7.915103333	-0.308327658	-0.801781113	-1.056172024	-0.401724064	-0.537020228	-1.029114124	-0.346568601	-0.774469962	-0.043253541	-0.382390328	-0.22022287
AT1G07520	8.659293333	7.329663333	7.275363333	7.737783333	7.127883333	6.710816667	7.599443333	7.279733333	7.43152	7.166283333	6.916926667	1.8684129	-0.472029888	-0.567609894	0.246351549	-0.827207303	-1.561336852	0.002842562	-0.559917728	-0.292739634	-0.759614812	-1.19853768
AT1G07530	8.55742	8.276613333	8.16122	9.212816667	8.071963333	7.987456667	8.349296667	7.902553333	8.317516667	7.899273333	7.63724	-0.030759947	-0.431982038	-0.596858303	0.905683704	-0.724389984	-0.845134772	-0.328130661	-0.966446325	-0.37353855	-0.971132854	-1.345531236
AT1G07540	5.212693333	5.0956	5.114456667	5.33175	5.31162	5.08295	5.05776	6.03074	6.693966667	5.217986667	5.18013	-0.521690429	-0.658325971	-0.636322234	-0.382763885	-0.406253467	-0.673087184	-0.702481251	0.432883551	1.206798958	-0.515513669	-0.559688397
AT1G07550	6.49048	5.514446667	5.409506667	5.301926667	5.424793333	5.48301	5.313816667	5.439076667	5.392583333	5.358656667	5.377813333	2.988394907	0.143310407	-0.16258403	-0.476173925	-0.118024222	0.05167422	-0.441515217	-0.076389076	-0.211914634	-0.310809037	-0.254968387
AT1G07560	6.145786667	4.770306667	4.758173333	4.872333333	4.83499	4.76583	4.42397	4.58449	4.7875	4.572383333	4.542726667	2.833675009	-0.337998557	-0.365976406	-0.102738661	-0.18884741	-0.348321153	-1.136604753	-0.766467026	-0.298353021	-0.794383386	-0.862767706
AT1G07570	9.21	10.19	9.379706667	8.709323333	9.815706667	10.20360667	10.82273333	10.61263333	10.572	10.2669	10.54463333	-1.551492179	0.010653408	-1.280975322	-2.349583859	-0.585979938	0.03234279	1.019246862	0.684341976	0.619571382	0.133234016	0.5759482
AT1G07590	8.11947	7.756326667	7.962026667	7.83009	7.644006667	7.474166667	8.080606667	7.465583333	7.69337	8.746993333	7.648	0.580439198	-0.080935533	0.293695555	0.053405925	-0.285498312	-0.594819382	0.509659359	-0.610451776	-0.19559535	1.723315955	-0.278225455
AT1G07610	11.3252	11.0754	10.06827667	9.788323333	7.696576667	10.32109333	8.745963333	8.92983	8.28428	10.4202	9.96876	1.494424826	1.307351268	0.553123306	0.343468117	-1.223027042	0.742456025	-0.437148351	-0.299451828	-0.782899927	0.816676348	0.478595936
AT1G07615	9.760783333	9.556246667	9.037593333	8.80775	9.1025	9.630386667	9.89377	9.307163333	9.40891	9.117656667	9.270736667	0.895526976	0.515619111	-0.447731293	-0.874643941	-0.327173187	0.653327277	1.14253736	0.05296995	0.241954935	-0.299021086	-0.014689201
AT1G07620	6.797283333	6.11581	6.471076667	7.96001	5.917436667	6.115823333	6.104773333	6.152833333	6.024466667	6.357496667	6.063636667	0.934611439	-0.283321797	0.351612924	3.012643525	-0.63785581	-0.283297968	-0.303046594	-0.217153473	-0.446571151	0.148622066	-0.376566292
AT1G07630	7.894223333	7.373246667	7.239406667	7.789326667	7.350866667	6.68015	7.038826667	6.625866667	7.13958	7.120713333	7.310173333	1.280598585	0.020032843	-0.303809144	1.026788476	-0.03411826	-1.656997952	-0.789136592	-1.78834301	-0.545351777	-0.591001948	-0.132580677
AT1G07640	10.15648667	10.4072	10.9111	10.67616667	9.233653333	8.335676667	9.653353333	9.747556667	10.02666667	10.66326667	9.82357	0.424780789	0.631282229	1.046322284	0.852818129	-0.33531605	-1.074939557	0.010372203	0.087963306	0.317853819	0.842192972	0.150572113
AT1G07645	5.702176667	5.82942	5.366636667	5.550446667	5.741356667	6.020236667	5.245513333	7.747916667	9.54135	6.43064	5.82278	-0.680770638	-0.583777755	-0.936540361	-0.796428801	-0.650905174	-0.438325272	-1.028868195	0.878621248	2.2456891	-0.125490001	-0.588839181
AT1G07650	7.789626667	8.79499	8.918046667	9.20418	8.931983333	7.922466667	8.759143333	8.249476667	8.372493333	8.226676667	8.579563333	-1.423261575	-0.158139212	-0.00328799	0.356774554	0.014249539	-1.256099268	-0.2032477	-0.844598619	-0.689797731	-0.87328953	-0.429226375
AT1G07660	9.328123333	9.520343333	9.509876667	9.090886667	9.345913333	9.486266667	9.499736667	9.262276667	9.56231	9.75114	10.09106667	0.283546116	0.481510776	0.470731304	0.039219427	0.301867785	0.446415699	0.460288261	0.215731565	0.524731652	0.719205	1.069290668
AT1G07670	10.5993	9.655063333	9.575716667	9.696663333	10.1681	9.634143333	10.03765667	9.73906	9.89627	9.910616667	9.721523333	1.401078109	-0.306227424	-0.449696755	-0.231009089	0.621411134	-0.344053567	0.38555223	-0.154350274	0.129906324	0.155847006	-0.186058901
AT1G07680	6.08987	5.51112	5.52463	5.736193333	5.601096667	5.848326667	5.936853333	5.8636	5.60044	5.696193333	5.66749	2.24428691	-1.220617587	-1.139734892	0.126868555	-0.681938439	0.798196919	1.328195097	0.889636473	-0.685869821	-0.112606486	-0.284449784
AT1G07690	9.096496667	7.112006667	7.185043333	7.250236667	7.244566667	7.136956667	7.13327	6.86284	7.341453333	6.97676	6.994853333	3.510814784	-0.151758715	-0.016962289	0.103358486	0.092893938	-0.10571101	-0.11251512	-0.611620559	0.271707909	-0.401369878	-0.367976833
AT1G07700	7.97989	10.43518333	10.7216	10.77453333	10.27496667	9.67485	9.949396667	9.753883333	10.06741	10.17269	10.20736667	-2.233799372	0.77257631	1.123278237	1.188092279	0.576399551	-0.158411288	0.177756457	-0.061639188	0.322257487	0.451167229	0.493626957
AT1G07705	8.077486667	8.26326	7.86488	7.927853333	8.18063	7.78144	8.031476667	7.44994	7.881553333	7.58405	7.993146667	0.293435466	0.791699165	-0.276798067	-0.107896936	0.570076778	-0.500592959	0.170031787	-1.389710967	-0.232078426	-1.030013784	0.067226679
AT1G07710	8.122773333	6.943133333	7.032133333	7.06185	7.532363333	7.057073333	7.082726667	7.19587	7.26099	7.29983	7.289243333	2.925134311	-1.180155355	-0.870424606	-0.767007018	0.870436207	-0.783630394	-0.694353696	-0.300601232	-0.073975767	0.061192124	0.024349245
AT1G07720	7.90916	9.814856667	9.47669	9.859796667	8.559143333	8.31251	7.85617	8.856173333	8.918036667	8.855793333	8.78871	-1.679656937	1.028827691	0.548205967	1.092698978	-0.755863608	-1.106392947	-1.754969343	-0.333707657	-0.245783965	-0.334247735	-0.429590388
AT1G07725	5.09042	4.91481	4.52447	4.542403333	5.15419	4.821436667	4.793066667	4.985676667	4.918463333	5.74667	6.081913333	0.165957189	-0.261651856	-1.212126853	-1.16845932	0.321236665	-0.489015228	-0.558095967	-0.089092049	-0.252756016	1.76392106	2.580236084
AT1G07740	6.71418	6.621923333	6.658623333	6.606146667	6.48121	6.620976667	6.650873333	6.525046667	6.536193333	6.239713333	6.204986667	0.174025243	-0.147937393	-0.019859617	-0.202995715	-0.6390069	-0.151241125	-0.046906014	-0.486023172	-0.447122892	-1.481795896	-1.60298702
AT1G07745	7.88121	8.225216667	8.198483333	8.421113333	7.890243333	7.56934	8.372506667	7.587646667	7.794316667	7.81137	7.905976667	-0.107420333	0.540724168	0.490355775	0.909813954	-0.090400589	-0.695015995	0.818233916	-0.660524323	-0.271136451	-0.239006189	-0.060757345
AT1G07747	5.570536667	5.326933333	5.432493333	5.198536667	5.449413333	6.089983333	5.662876667	5.219776667	5.862426667	5.462283333	5.6739	0.331172327	-0.606517704	-0.200190917	-1.10074852	-0.135061614	2.330652195	0.686612034	-1.018990459	1.454729789	-0.085521772	0.729043595
AT1G07750	11.81116667	10.60233333	10.075	11.05556667	12.0844	10.05893333	10.7363	11.53106667	12.19846667	11.7781	11.92973333	0.729158126	-0.374883041	-0.856502544	0.039060093	0.978705223	-0.871176413	-0.252529768	0.473339625	1.082883601	0.698957965	0.837446405
AT1G07770	12.61473333	12.62703333	12.58973333	12.06056667	12.5213	12.59823333	12.69973333	12.60416667	12.58193333	12.62456667	12.44436667	0.564197645	0.634947639	0.420396845	-2.623386754	0.026766122	0.469289117	1.053120365	0.503417841	0.375530996	0.620759293	-0.415756873
AT1G07780	8.58239	8.833076667	8.37352	7.098073333	7.760656667	7.610553333	8.718436667	8.038563333	8.33366	7.960186667	8.41255	0.740153202	1.015649449	0.51061207	-0.891061083	-0.162904199	-0.327862734	0.88966393	0.142505916	0.466807265	0.056372585	0.553504732
AT1G07790	9.822893333	10.08742667	9.683496667	8.519773333	9.214253333	10.15374	10.62923333	10.4168	10.3273	10.33793333	10.85833333	0.302249684	0.520458665	0.18726378	-0.772671513	-0.199806947	0.575159389	0.967385633	0.792153043	0.718326038	0.727097291	1.156366269
AT1G07795	8.352163333	7.084263333	7.409806667	7.44767	7.391493333	7.453153333	7.728733333	9.113233333	9.844156667	7.696183333	7.662903333	0.544597866	-1.16928413	-0.729231399	-0.678049693	-0.753986421	-0.670637605	-0.298122737	1.57337314	2.561397702	-0.342122153	-0.387108345
AT1G07800	5.990976667	6.321236667	6.224546667	6.131103333	6.10862	5.973203333	5.913203333	5.9092	6.097943333	5.741396667	6.116423333	-0.40941917	0.391504461	0.157018583	-0.069593703	-0.124118723	-0.452521824	-0.59802966	-0.607738266	-0.150011034	-1.014683264	-0.10519462
AT1G07810	9.023903333	8.75634	8.2957	8.578506667	8.55167	8.383456667	8.534973333	8.271893333	8.59686	8.63798	8.747736667	1.080427213	0.191220428	-1.339647828	-0.3997821	-0.488969755	-1.04800165	-0.544458633	-1.418765729	-0.338787538	-0.202131358	0.162628535
AT1G07820	13.11906667	12.95773333	13.00373333	12.408	12.86986667	13.1274	13.46186667	13.12053333	13.16596667	13.20686667	13.154	0.42704318	0.332856387	0.359711299	0.011920727	0.281559613	0.431908201	0.627170656	0.427899424	0.454423515	0.478301034	0.447437345
AT1G07830	11.00223333	10.5536	9.892186667	9.445056667	10.10669	10.82713333	11.1004	10.9362	10.9418	10.6241	11.4086	0.851393062	0.335198063	-0.425820412	-0.940285684	-0.179014078	0.649923983	0.964343079	0.775415479	0.781858807	0.416314968	1.318956271
AT1G07840	9.474603333	9.343943333	8.856503333	8.9148	9.01893	9.01188	9.292403333	8.801046667	9.187316667	9.096736667	9.456946667	1.545034808	1.062671617	-0.736831782	-0.521615448	-0.137194209	-0.163221	0.872399162	-0.941563565	0.484446155	0.150048039	1.479850926
AT1G07850	5.76678	6.01497	6.10625	6.340556667	5.906776667	6.019566667	5.845096667	6.48319	7.594266667	5.77404	5.790736667	-0.926892972	-0.525616954	-0.378034558	0.000794752	-0.700544993	-0.518185018	-0.80026982	0.23140572	2.027805337	-0.915154933	-0.888159599
AT1G07860	6.815	6.535493333	6.892953333	6.684	6.697046667	6.399586667	7.573673333	7.79102	8.361976667	6.585886667	6.70614	-0.31026101	-0.805284761	-0.172200792	-0.542270186	-0.519163725	-1.045983949	1.033396812	1.418331323	2.429531213	-0.716035022	-0.503058864
AT1G07870	9.30084	8.535643333	8.030996667	8.95334	9.092806667	8.51825	9.179886667	8.67329	9.082153333	9.204806667	9.147813333	0.929788121	-1.075404248	-2.397827214	0.019166867	0.384638265	-1.120983353	0.61283078	-0.714702147	0.356721282	0.678133461	0.52878284
AT1G07880	8.53339	8.232783333	7.708403333	6.358406667	8.440473333	8.509403333	8.908506667	7.978956667	7.99694	7.270473333	7.254306667	0.865640522	0.460942514	-0.245015021	-2.062476251	0.740549517	0.833347971	1.370649175	0.119223059	0.143433497	-0.834587437	-0.85635215
AT1G07890	12.54383333	12.5122	12.56203333	12.42123333	12.4655	12.44653333	12.41736667	12.43786667	12.47226667	12.7241	13.01486667	0.353324461	0.279038966	0.396064061	0.065419246	0.169371971	0.124831986	0.056339038	0.104479795	0.185262335	0.776650019	1.459466004
AT1G07900	6.03723	7.780456667	7.26079	9.44007	6.62336	6.187503333	6.338583333	6.073366667	6.282073333	7.7244	6.567113333	-0.782707606	1.119816744	0.552662452	2.931087096	-0.143016498	-0.618702155	-0.453816323	-0.743268737	-0.515490259	1.058637567	-0.204403038
AT1G07910	6.058646667	6.001496667	6.081283333	5.964023333	6.15137	5.718926667	5.672056667	5.405203333	5.648533333	5.50606	5.760236667	-0.12204756	-0.209310914	-0.08748323	-0.266529615	0.019533351	-0.640772085	-0.712338723	-1.119801835	-0.74825692	-0.965801993	-0.577695109
AT1G07920	11.2284	11.27973333	11.36086667	11.26343333	11.2214	11.06436667	11.17883333	11.2252	11.1935	11.3423	11.71646667	0.401188384	0.500713515	0.658014922	0.469111054	0.387616776	0.083160355	0.30508847	0.394984221	0.333524221	0.622017845	1.347452641
AT1G07930	11.59466667	11.7081	11.55286667	11.49246667	11.61206667	11.66913333	11.53943333	11.65096667	11.68183333	11.6961	12.09536667	0.419879994	0.626795206	0.343632073	0.23345565	0.451619559	0.555715605	0.319128155	0.522577553	0.57888184	0.604905851	1.333213349
AT1G07940	12.0996	11.95053333	12.0644	11.731	12.07	11.97666667	12.06273333	11.92506667	11.90066667	11.938	11.7808	0.503746753	0.384660036	0.475626097	0.209278749	0.480099838	0.405537493	0.474294627	0.364315168	0.34482244	0.374647378	0.249063086
AT1G07950	10.43	10.20996667	10.1484	10.02937333	10.4897	10.09884333	10.58433333	10.18065	10.41896667	10.16463333	10.28683333	0.685768492	0.199028365	0.062835513	-0.200465751	0.817832053	-0.046789778	1.027172338	0.134176382	0.661361435	0.098745594	0.369066652
AT1G07960	10.78443333	10.30693333	10.2842	10.17242667	10.47276667	10.23294667	10.5685	10.2696	10.578	10.54026667	10.994	0.745566749	0.273410775	0.250931866	0.140409463	0.437388155	0.200252143	0.532050072	0.236495264	0.541443751	0.504132717	0.952788013
AT1G07970	8.99691	8.97955	8.542723333	8.483423333	8.75824	8.95447	9.35972	8.82824	8.957503333	8.588153333	8.764803333	0.225845542	0.185123723	-0.839552331	-0.978653935	-0.334009093	0.126292893	1.076898711	-0.169808211	0.133408264	-0.732985959	-0.318613306
AT1G07980	10.93953333	10.72986667	10.8601	10.91796667	10.87663333	10.77683333	11.30503333	10.94543333	11.0996	10.9759	11.11913333	0.312128762	-0.077773908	0.164412058	0.272022716	0.195157961	0.009566769	0.991823956	0.323100585	0.609793725	0.379757349	0.646118521
AT1G07985	5.917486667	6.572333333	5.687886667	5.805406667	6.024403333	6.846673333	5.806513333	5.853226667	6.446103333	6.16973	6.22364	-0.627297107	1.114077988	-1.237851824	-0.925341413	-0.34298319	1.843605781	-0.922398554	-0.79817797	0.778405854	0.043471	0.186829035
AT1G07990	7.588166667	7.436563333	7.342793333	7.920843333	7.321736667	7.09987	7.34073	6.787746667	7.338206667	7.086296667	7.148846667	0.008463552	-0.262296684	-0.429767852	0.602616799	-0.467374598	-0.86362361	-0.433452921	-1.421069054	-0.437959539	-0.887865287	-0.776152355
AT1G08000	9.837673333	9.956903333	9.812216667	9.349933333	9.948693333	9.961513333	10.4269	10.22136667	10.338	10.09506667	9.986136667	0.085968694	0.250000362	0.050946472	-0.585043685	0.238705386	0.256342608	0.896602201	0.613838001	0.774297284	0.440079722	0.290218364
AT1G08005	8.59736	8.386646667	8.340133333	8.728163333	8.524913333	8.466766667	8.801946667	8.20591	8.464506667	8.391996667	8.247236667	0.690861396	-0.023468994	-0.181151885	1.134292263	0.445263005	0.248142441	1.384422031	-0.63617675	0.24048091	-0.005332184	-0.496076959
AT1G08010	10.15269333	9.880933333	9.68237	9.346926667	10.68406667	9.826723333	10.6097	10.14505667	10.62553333	10.29176667	10.4534	0.052174349	-0.416711546	-0.759306285	-1.338069339	0.968988674	-0.510243723	0.840678838	0.038998292	0.867997158	0.29212697	0.571003884
AT1G08020	7.4477	7.163426667	7.03756	6.857143333	7.40781	6.830713333	7.451256667	7.168566667	6.946306667	7.24294	7.1874	1.039036171	0.281033375	-0.054584758	-0.535658153	0.932671176	-0.606132628	1.048519872	0.294738967	-0.297907904	0.493052308	0.344957252
AT1G08030	8.408656667	8.272506667	7.85574	8.116703333	8.22101	7.674173333	8.2672	7.757156667	8.510783333	8.18909	8.11299	-0.034493136	-0.281808319	-1.038861011	-0.564823594	-0.375351525	-1.368675137	-0.291447828	-1.2179367	0.151018984	-0.433333902	-0.571568829
AT1G08035	4.785636667	5.067026667	4.86331	4.712163333	4.620493333	4.9788	5.206416667	5.013376667	4.773623333	4.983926667	5.092126667	-0.715894731	1.092320448	-0.216765052	-1.188035164	-1.777107574	0.525374935	1.988042093	0.747564968	-0.793092541	0.55831895	1.253613319
AT1G08040	10.44273333	10.37773333	10.32006667	10.32083333	10.77406667	10.19192333	10.8044	10.49226667	10.9393	10.53296667	10.54293333	-0.090394414	-0.27908435	-0.446486192	-0.444260618	0.871440442	-0.818476306	0.959495746	0.053396994	1.351099938	0.171545924	0.200478381
AT1G08050	8.550983333	7.736056667	8.10642	8.681436667	6.985743333	6.49936	7.221713333	6.822346667	7.29824	7.761973333	6.510973333	1.338441369	0.248580241	0.743894257	1.512906168	-0.754868742	-1.405344803	-0.439288776	-0.973391074	-0.336944059	0.283240498	-1.389813442
AT1G08060	6.577226667	6.750226667	6.729076667	7.0162	6.747586667	6.681366667	6.859056667	6.639246667	6.730976667	6.573446667	6.572463333	-0.848525539	-0.38981977	-0.445898539	0.315402787	-0.396819673	-0.572400575	-0.101259372	-0.684080846	-0.44086073	-0.858548127	-0.861155414
AT1G08065	5.594253333	5.45931	5.6743	5.561383333	5.612196667	5.707323333	5.745686667	7.539796667	8.06138	5.518846667	5.507303333	-0.501787057	-0.656192327	-0.410195818	-0.539397668	-0.481255882	-0.37240976	-0.328513551	1.724348424	2.321156084	-0.588069102	-0.60127725
AT1G08070	6.469186667	6.757146667	6.695796667	6.358376667	6.44182	6.386316667	6.76456	6.36312	6.344713333	6.164923333	6.228526667	-0.106015389	0.705832624	0.532868061	-0.41842294	-0.183170459	-0.339651467	0.726733096	-0.405050021	-0.456944089	-0.963827525	-0.784510121
AT1G08080	6.16432	6.15472	6.1934	6.441613333	7.764456667	6.350833333	6.781633333	6.572883333	6.76698	6.0146	6.291936667	-0.886913304	-0.908775486	-0.820689111	-0.255430246	2.757094949	-0.462164506	0.518900917	0.043512321	0.485530725	-1.227872253	-0.596290511
AT1G08090	8.51342	7.79742	7.12532	7.238693333	6.8004	6.89173	6.759216667	6.57185	6.93102	6.736846667	6.658653333	2.974647951	1.515356013	0.145537422	0.376605566	-0.516687628	-0.330546382	-0.60062409	-0.982499321	-0.250468756	-0.646216772	-0.805583952
AT1G08100	6.34729	6.256683333	6.256306667	6.364943333	5.936193333	6.11174	5.9222	6.051723333	6.03827	5.949023333	5.759413333	1.103270727	0.611144787	0.60909894	1.199153995	-1.129581897	-0.176108257	-1.205586043	-0.502086019	-0.57515718	-1.059896343	-2.089754331
AT1G08105	5.186126667	4.512946667	4.54685	4.738286667	4.734813333	5.252673333	4.918206667	4.79431	4.714523333	4.797063333	4.892033333	1.172044719	-1.249013546	-1.1270819	-0.438589485	-0.451081155	1.411376484	0.208483814	-0.237104363	-0.524053127	-0.227202137	0.114352727
AT1G08110	10.63236667	10.83593333	10.89036667	10.9559	10.6411	10.49227667	10.8122	10.48306667	10.6855	10.7697	11.15423333	0.216251887	0.639419685	0.752573936	0.888802508	0.234406458	-0.074962671	0.5900836	-0.09410812	0.326703741	0.501735975	1.301091422
AT1G08120	6.491206667	6.199276667	6.005246667	5.896266667	6.03714	6.135863333	6.506706667	6.169626667	6.345933333	6.202326667	6.50727	0.343637518	-0.397381012	-0.889895744	-1.166524386	-0.808939518	-0.558345816	0.382981838	-0.472642888	-0.02511606	-0.389639066	0.384411771
AT1G08125	10.25506667	10.0595	9.840573333	9.626693333	9.910433333	9.799653333	10.4867	9.978106667	9.993803333	9.86987	9.852906667	0.808911769	0.398594982	-0.060733225	-0.509473064	0.085839456	-0.146587135	1.294899727	0.22782431	0.260757355	0.000733866	-0.034856762
AT1G08130	9.11597	9.44112	8.63032	8.04241	8.995746667	8.78462	9.409813333	8.82589	9.08251	8.626666667	8.698403333	0.098575772	0.743506533	-0.864704634	-2.030816409	-0.139885633	-0.558652608	0.68141017	-0.476794104	0.032208301	-0.871950973	-0.729662235
AT1G08135	4.67402	4.75712	4.85505	5.223766667	4.662816667	4.772176667	4.79905	4.72302	5.030703333	5.363583333	4.871056667	-1.104942493	-0.806213093	-0.454172538	0.871296879	-1.145216441	-0.752087113	-0.655482363	-0.928796397	0.177269277	1.37391239	-0.39663148
AT1G08140	5.145923333	5.3128	5.292826667	5.492703333	5.321586667	5.532943333	5.2571	5.39191	5.963893333	8.80202	7.31778	-0.763409581	-0.590486699	-0.611183699	-0.404065172	-0.581381677	-0.362367211	-0.648204801	-0.508510414	0.084196814	3.025153467	1.487137016
AT1G08150	4.98593	4.79506	5.227986667	5.548866667	4.92243	5.091483333	4.867963333	4.950283333	5.396743333	7.90784	6.53899	-0.727287576	-0.958976299	-0.433465603	-0.043963442	-0.804367441	-0.599161013	-0.870482139	-0.770557501	-0.228619285	2.819490842	1.157903854
AT1G08160	11.7368	10.57713333	10.78796667	8.485843333	11.58373333	9.436503333	10.08163333	10.5234	10.4171	10.13813333	9.96996	1.521735186	0.499289902	0.685175686	-1.344541314	1.386780638	-0.506371293	0.062421573	0.451914742	0.35819304	0.112236024	-0.036037645
AT1G08170	6.206026667	6.74497	6.817956667	6.94708	6.352106667	6.540176667	6.387546667	6.7675	7.162196667	6.662386667	6.37478	-1.522735263	0.309040303	0.557109412	0.995977383	-1.026234503	-0.387016965	-0.905780047	0.385615893	1.727121883	0.028353777	-0.949171748
AT1G08180	7.600473333	7.81316	7.662243333	7.719066667	7.843046667	8.52792	7.424226667	7.933203333	8.078796667	8.27597	8.09605	-0.86413757	-0.114395767	-0.646392133	-0.446084191	-0.009042274	2.405204824	-1.485424723	0.308769007	0.822000089	1.517055838	0.882819817
AT1G08190	7.823826667	7.520076667	7.36251	7.688166667	8.044196667	7.224123333	7.09624	6.840813333	7.19979	7.08061	7.186286667	0.027141143	-0.332703564	-0.519368686	-0.133571722	0.288207737	-0.683311762	-0.834811814	-1.137409127	-0.712138828	-0.853328267	-0.728135875
AT1G08200	12.03506667	11.8746	11.8151	11.42713333	12.17593333	11.67166667	11.67153333	11.6926	11.85416667	11.7785	11.6527	0.765473542	0.039061855	-0.23028689	-1.986561427	1.403158583	-0.879590897	-0.880194479	-0.784828425	-0.053437182	-0.39597032	-0.965450525
AT1G08210	8.980733333	9.241053333	8.47938	8.793003333	8.58354	9.049096667	9.68915	8.703636667	9.104766667	8.486436667	8.854623333	0.077611169	0.706519172	-1.133610112	-0.375926398	-0.881969602	0.242770386	1.789077485	-0.591827643	0.377263735	-1.116561886	-0.227058424
AT1G08220	9.610656667	9.061503333	8.685666667	8.222996667	8.95815	9.053963333	9.57978	8.869796667	9.073383333	8.844486667	8.951773333	0.939875736	0.381266014	-0.001042537	-0.471679687	0.276132943	0.373596176	0.908467375	0.18625817	0.393350587	0.160512334	0.26964647
AT1G08230	8.50555	9.946483333	8.932703333	10.89276667	9.528126667	8.853066667	10.80803333	10.28286667	10.17173333	10.68836667	10.05872	-1.534413149	0.143537185	-1.036997993	1.245473269	-0.343634353	-1.129733978	1.146802274	0.535251717	0.405838225	1.007451814	0.274235495
AT1G08250	8.780766667	8.75511	9.0088	9.69941	8.94789	8.149983333	8.523263333	8.662483333	9.234433333	8.550086667	8.150286667	0.126935914	0.080426382	0.540306974	1.792221261	0.4298914	-1.016526629	-0.339857359	-0.087484084	0.949327396	-0.291232934	-1.015976757
AT1G08260	6.112793333	5.94462	5.67059	5.46549	5.802486667	5.86625	6.071176667	5.643503333	5.673503333	5.66842	5.738103333	0.161457891	-0.126606099	-0.595991902	-0.947307555	-0.370066191	-0.26084602	0.09017273	-0.642388636	-0.591001656	-0.599708894	-0.480348359
AT1G08270	8.215906667	7.994626667	7.798896667	7.701406667	8.208543333	8.38312	8.255166667	8.12051	8.407276667	8.258846667	8.186006667	0.596227624	-0.246295063	-0.99153623	-1.362729003	0.568191763	1.232891701	0.745709912	0.23300521	1.32486811	0.759721497	0.482383498
AT1G08280	8.862616667	8.44178	8.20769	7.65938	9.047966667	8.181296667	8.20196	8.157753333	8.55379	8.089083333	8.390633333	1.205116967	0.313654758	-0.182220258	-1.343710411	1.597745589	-0.238129501	-0.19435817	-0.288001562	0.550926578	-0.433465859	0.2053103
AT1G08290	7.794916667	6.847803333	6.371546667	6.666496667	6.854646667	6.917663333	7.17407	6.739913333	6.785986667	6.618673333	6.301933333	2.349978353	-0.008404278	-1.194318794	-0.45987136	0.008636131	0.165552317	0.804023985	-0.277058401	-0.162332375	-0.578955016	-1.36766117
AT1G08300	6.44157	6.584953333	6.268446667	6.28889	6.478763333	6.25134	6.379123333	6.079413333	6.21558	6.06443	6.381023333	-0.35596493	-0.119128607	-0.641924901	-0.608157212	-0.294530089	-0.670181184	-0.459112476	-0.954164537	-0.729248488	-0.978913561	-0.455974113
AT1G08310	6.43433	5.377236667	5.53339	6.44553	5.072783333	5.38533	5.4186	5.307786667	5.576223333	6.199643333	5.05273	1.334294315	-0.628383515	-0.338457663	1.355089065	-1.193654139	-0.613356833	-0.551585285	-0.757329533	-0.258930122	0.898557656	-1.230886644
AT1G08315	9.96449	9.48537	9.53491	10.17002667	8.82432	8.961066667	8.88822	8.884836667	9.32087	10.36796667	9.257673333	0.891141827	0.203634295	0.274721127	1.186074217	-0.744931522	-0.548708523	-0.653238979	-0.658093853	-0.032413019	1.470105861	-0.123096323
AT1G08320	9.955986667	6.70667	5.730543333	6.042603333	5.813986667	6.236496667	8.75566	8.339723333	9.131553333	5.785523333	5.838683333	1.719757352	-0.498769478	-1.165236746	-0.952172414	-1.108264375	-0.819788407	0.900213679	0.616225767	1.156861316	-1.127698205	-1.091402301
AT1G08340	8.083323333	7.110353333	6.884576667	6.481596667	7.617856667	6.72634	6.571213333	7.34515	7.937093333	7.071146667	6.778086667	1.52824141	-0.352738543	-0.789217966	-1.568273128	0.628384817	-1.095126676	-1.395023024	0.101178662	1.245544411	-0.428534255	-0.995088193
AT1G08350	10.06597333	9.140836667	9.140126667	8.533906667	9.62768	9.088023333	9.54522	9.06833	9.45364	8.851316667	9.164306667	1.666622355	-0.24025328	-0.24171672	-1.491246859	0.763219746	-0.349111206	0.593254625	-0.389702763	0.404491519	-0.837006878	-0.191877324
AT1G08360	11.3571	11.46953333	11.29466667	10.71303333	11.1303	11.3656	11.35003333	11.30176667	11.33973333	11.39156667	12.03103333	0.483058518	0.578848654	0.429867019	-0.065668735	0.289831097	0.490300286	0.47703791	0.435916025	0.468262591	0.512423179	1.057231356
AT1G08370	9.777083333	9.26519	9.219413333	9.353176667	9.57325	9.334346667	9.536243333	9.463736667	9.667333333	9.65093	9.726866667	1.08134194	-0.149980568	-0.260093039	0.061665015	0.591035552	0.016370808	0.502018683	0.327609124	0.817346227	0.777889192	0.960549368
AT1G08380	10.22543667	13.41663333	13.48356667	13.34316667	13.09786667	12.9504	12.9159	12.89273333	13.02516667	12.89993333	12.8395	-2.359620207	0.798327887	0.864563852	0.725626657	0.482882399	0.336952164	0.302811615	0.279886318	0.410939849	0.287011302	0.227207614
AT1G08390	8.080206667	8.770723333	9.004236667	8.37487	8.551716667	8.48014	9.021726667	8.907706667	8.818386667	8.65343	9.07197	-0.526671333	0.569718204	0.940486337	-0.058810365	0.221983487	0.108335385	0.968256634	0.787217796	0.645397159	0.383482028	1.048032066
AT1G08400	7.664266667	7.35249	7.066553333	7.58641	7.214906667	6.80808	7.064346667	6.759413333	6.951176667	6.717833333	6.751423333	1.120783803	0.40280103	-0.255675447	0.941489611	0.085963775	-0.850907292	-0.260757125	-0.962980555	-0.521373518	-1.058734108	-0.981380528
AT1G08410	8.162936667	8.215313333	7.323086667	7.383083333	7.492003333	7.864233333	8.169806667	7.58067	7.503816667	7.38715	7.781303333	0.56277592	0.669643385	-1.150823788	-1.028408749	-0.806172302	-0.046687609	0.576793221	-0.625260027	-0.782068802	-1.020111269	-0.215894996
AT1G08420	8.088406667	7.92253	7.954703333	8.21274	8.11989	7.751166667	7.613673333	7.310363333	7.632116667	7.32945	7.48673	-0.079015767	-0.289339677	-0.248545385	0.078633126	-0.039096362	-0.506620427	-0.680955589	-1.065538584	-0.657570298	-1.041337577	-0.841913841
AT1G08430	6.608993333	5.03757	4.75852	4.712493333	5.677736667	4.746496667	4.832343333	4.53442	4.6933	4.387776667	4.44799	1.913716487	-0.122173464	-0.483702454	-0.543333253	0.707207681	-0.499279532	-0.38805911	-0.774039837	-0.568199572	-0.964026636	-0.886016008
AT1G08440	5.382316667	5.397683333	5.336603333	5.340156667	5.964026667	5.454256667	6.07996	5.637413333	5.718703333	5.448706667	5.43314	-0.915902341	-0.854621343	-1.09820334	-1.08403294	1.403909116	-0.62901156	1.866241678	0.101402106	0.425579915	-0.651144502	-0.713223083
AT1G08450	10.30613333	10.69186667	11.28366667	11.71366667	10.2932	10.15031667	10.41903333	9.64104	9.726713333	10.47963333	9.628563333	0.015783797	0.610942038	1.524046031	2.187504491	-0.004171388	-0.224629891	0.189980216	-1.010406434	-0.878218764	0.283481571	-1.029657015
AT1G08460	9.138743333	9.06968	9.536133333	10.178	9.01202	8.639093333	9.128523333	8.758496667	9.339843333	9.29043	9.23778	0.236897248	0.135284521	0.821576264	1.765953252	0.050449492	-0.498236676	0.221860585	-0.32255882	0.532775227	0.460073501	0.382609674
AT1G08465	6.44827	8.607866667	8.06456	8.122333333	6.909686667	8.897273333	8.92501	8.940113333	9.224683333	9.57352	9.314196667	-1.849531732	0.36449532	-0.192504826	-0.133275376	-1.376485539	0.66119618	0.689631921	0.705115918	0.996858208	1.35448694	1.088627632
AT1G08470	10.3208	10.4142	10.24136667	9.746593333	11.2799	10.10602333	10.6915	10.7489	10.92243333	10.47886667	10.4425	-0.055344523	0.087553972	-0.176874542	-0.933859174	1.412042485	-0.383944763	0.511812566	0.599632412	0.8651319	0.186491546	0.13085191
AT1G08480	11.13223333	10.87483333	10.97343333	10.64066667	10.92253333	10.85743333	10.98136667	11.00296667	11.05756667	11.19446667	11.37356667	0.68408903	0.284459859	0.437542362	-0.079098147	0.358517013	0.2574453	0.449859345	0.48339466	0.568164484	0.780710069	1.058773723
AT1G08490	10.18625	11.25436667	11.24143333	11.07596667	10.62103333	10.23447333	10.2672	10.18111667	10.31336667	10.23516667	10.16213333	-0.287526472	1.248532684	1.22993325	0.991975547	0.337735675	-0.21817647	-0.171112233	-0.294908721	-0.104719925	-0.217179387	-0.322208663
AT1G08500	9.961496667	7.634253333	7.337546667	6.66891	8.18746	6.764296667	7.555473333	6.80934	8.155933333	7.47028	6.61426	2.836262757	0.114749995	-0.232223168	-1.014136771	0.76167805	-0.902590193	0.022623498	-0.849915853	0.7248103	-0.077002845	-1.078045289
AT1G08510	11.09213333	11.103	11.19133333	11.03616667	11.63696667	10.60656667	11.13736667	11.25763333	11.59093333	11.6292	11.0424	-0.714295214	-0.686390828	-0.459560697	-0.858011361	0.684775912	-1.961176161	-0.598141068	-0.289309705	0.566567455	0.664831979	-0.842004857
AT1G08520	8.27653	10.26793333	10.07620333	9.687346667	9.568983333	9.291963333	8.92033	8.749573333	8.99514	8.714296667	9.068053333	-1.87991282	1.364464514	1.052099633	0.418577666	0.225741133	-0.22557749	-0.831039348	-1.109234654	-0.709159534	-1.166707098	-0.590369753
AT1G08530	7.222033333	7.914403333	7.832363333	6.962496667	7.74664	7.124303333	7.2334	7.140543333	7.635653333	7.242706667	7.806086667	-0.225994744	1.448361941	1.249964809	-0.853631633	1.042660281	-0.462334965	-0.198506762	-0.423061813	0.774261495	-0.176000472	1.18642001
AT1G08540	7.689223333	9.904593333	9.698316667	9.14438	9.21003	8.636203333	8.477106667	8.398006667	8.588283333	8.176123333	8.459176667	-2.058016087	1.939907844	1.567654711	0.568003792	0.686477775	-0.349067242	-0.636177914	-0.778924175	-0.435545128	-1.179341572	-0.668534937
AT1G08550	7.418863333	10.16048667	10.4088	10.04036667	9.23134	8.154323333	8.279846667	8.46631	8.776756667	8.285153333	8.549463333	-1.918841797	1.195288679	1.477340597	1.058847853	0.139897913	-1.083454101	-0.940875785	-0.729077489	-0.376450119	-0.934848096	-0.634626028
AT1G08560	11.506	11.49976667	10.09482667	7.42607	11.07453333	11.82053333	12.3294	11.87323333	11.6176	11.31636667	11.54633333	0.499982054	0.495769467	-0.453711771	-2.25730081	0.208389883	0.712548782	1.056449129	0.748164297	0.575403144	0.371824772	0.527239975
AT1G08570	10.26173333	10.95453333	10.6468	11.52093333	10.66866667	10.3804	10.4565	10.41546667	10.7861	10.6305	10.64056667	-0.617111107	1.020617742	0.293158507	2.359546177	0.344849718	-0.336591732	-0.156696862	-0.25369668	0.622453583	0.254626492	0.27842336
AT1G08580	11.0805	11.0017	10.77183333	9.97717	10.77323333	11.27066667	11.5569	11.40536667	11.36333333	11.21846667	11.04246667	0.432430296	0.357453053	0.138737712	-0.617374796	0.140069795	0.613371569	0.885719109	0.741536983	0.701542777	0.563703903	0.396242041
AT1G08590	7.157906667	5.890046667	5.93937	5.93057	6.020766667	5.88801	5.86423	5.78339	5.80343	5.709403333	5.756336667	1.898076514	-0.580681739	-0.484251045	-0.501455683	-0.325114658	-0.58466357	-0.631155195	-0.789203258	-0.750023604	-0.933852557	-0.842094487
AT1G08600	7.11306	6.654323333	6.289043333	6.762223333	6.556626667	6.512293333	6.635796667	6.08953	6.49265	6.45214	6.586936667	0.688292281	-0.287095378	-1.06377104	-0.05767328	-0.494822665	-0.589086301	-0.326487655	-1.487985752	-0.630852888	-0.716987171	-0.430376105
AT1G08610	7.476083333	8.35845	7.67899	7.17146	7.38863	7.804293333	8.133323333	7.53383	7.47409	7.153456667	7.284896667	-0.678829593	1.058742444	-0.279262198	-1.278699245	-0.851044242	-0.032512659	0.615419033	-0.565113836	-0.6827549	-1.314151727	-1.055317756
AT1G08620	6.516943333	6.197113333	6.05521	6.58711	6.19879	6.051916667	6.07585	5.7021	6.095786667	6.117563333	6.148506667	0.023399672	-0.449534284	-0.659367335	0.127155415	-0.44705499	-0.664237201	-0.628846881	-1.181512566	-0.599366449	-0.567165201	-0.521409165
AT1G08630	7.163843333	7.305016667	6.593416667	7.169913333	8.72796	8.023483333	10.14451333	10.10152333	10.53746667	9.922333333	9.464653333	-1.335320181	-1.227078897	-1.772681214	-1.330666154	-0.136071057	-0.676211728	0.950037403	0.917075846	1.251324993	0.77968619	0.428770974
AT1G08640	10.71803333	11.87256667	12.10823333	11.4596	11.21993333	11.55116667	11.28226667	11.28566667	11.15646667	11.288	11.22333333	-0.548589485	1.017068075	1.336654602	0.4570458	0.132034891	0.581218953	0.216564849	0.221175574	0.045968024	0.224339797	0.136645616
AT1G08650	9.62952	8.14827	9.285026667	9.549493333	7.458266667	7.68725	8.509176667	8.215843333	8.567646667	8.214516667	8.3216	1.310743794	-0.711333907	0.84047052	1.201498131	-1.653268324	-1.340679569	-0.218654533	-0.619088486	-0.138836215	-0.620899539	-0.474718395
AT1G08660	10.28823333	10.01414667	9.835336667	9.371953333	10.3704	9.566873333	10.05492667	9.48352	9.738553333	9.397393333	9.67718	0.581390602	-0.004639722	-0.38695705	-1.377726458	0.757072837	-0.960964008	0.082552833	-1.13918348	-0.59389148	-1.323332672	-0.725115062
AT1G08670	10.19456	5.266746667	4.987706667	5.675396667	5.455226667	5.636913333	5.597136667	6.76868	7.43872	5.48364	5.213376667	2.501875189	-0.755409655	-0.939855109	-0.485291986	-0.630824367	-0.510729471	-0.53702185	0.237368348	0.68026482	-0.612043152	-0.790687228
AT1G08680	8.56656	8.690763333	8.13995	8.44638	8.400856667	8.378693333	8.437383333	7.899986667	8.16903	7.935233333	8.221606667	0.456472665	0.857013072	-0.919291887	0.068907011	-0.077900116	-0.149374128	0.039893872	-1.693143995	-0.825512479	-1.579477849	-0.655959224
AT1G08695	6.032	5.532736667	5.472463333	6.06291	6.211056667	5.69484	6.173086667	6.68252	8.415096667	6.258973333	6.349106667	-0.250681092	-0.783361046	-0.847668585	-0.217702229	-0.059639831	-0.610407836	-0.100151233	0.443379417	2.291920652	-0.008516013	0.087650111
AT1G08700	10.66146667	10.40933333	10.33393333	10.45603333	10.37583333	10.22862	10.85086667	10.5915	10.79933333	10.45966667	10.4774	0.46557504	0.128253097	0.027377603	0.190731685	0.083434409	-0.11351808	0.718967859	0.371968647	0.650022893	0.195592618	0.219317535
AT1G08710	8.153953333	8.192233333	7.86831	8.218866667	7.594343333	7.78051	8.180403333	7.70615	7.995116667	8.018896667	8.25406	0.507765929	0.674255435	-0.734569945	0.790090609	-1.926121011	-1.116434589	0.622803741	-1.439845237	-0.183055337	-0.079630038	0.943155412
AT1G08720	6.753046667	6.7251	6.551566667	7.172933333	6.496403333	6.320083333	6.32033	5.894453333	6.302513333	6.015026667	6.275433333	-0.054005186	-0.091862158	-0.326933002	0.514779561	-0.401658077	-0.640503781	-0.640169643	-1.217068533	-0.664304365	-1.053738096	-0.700987337
AT1G08730	4.831633333	4.818156667	4.729696667	4.780663333	4.778883333	4.719556667	4.719143333	4.809426667	5.05703	4.55911	4.626066667	-0.299898617	-0.326112466	-0.498178534	-0.399041818	-0.402504146	-0.517902137	-0.518706124	-0.343093438	0.138526866	-0.829991524	-0.699752202
AT1G08750	8.395393333	8.280286667	8.04961	7.87654	8.414636667	7.943106667	8.426853333	7.97671	8.31156	8.04189	8.608543333	0.623835415	0.450128887	0.102016618	-0.159161901	0.652875371	-0.05870669	0.671311443	-0.007996174	0.497323218	0.09036643	0.945498334
AT1G08760	7.77098	7.223446667	6.99949	7.227416667	7.464206667	6.8877	7.01111	7.005416667	7.44968	7.15255	7.3276	0.336876068	-0.514036831	-0.862084348	-0.507867117	-0.139875521	-1.03581542	-0.844025889	-0.852873809	-0.162451184	-0.624216221	-0.352173782
AT1G08770	10.18297333	9.843273333	9.867846667	10.03322667	10.44546667	9.550813333	9.676453333	9.629936667	10.09506667	10.24943333	10.30533333	0.699474795	0.195807157	0.232241637	0.47744786	1.08866937	-0.237818504	-0.05153413	-0.120503631	0.569137017	0.79801395	0.880895967
AT1G08780	11.26066667	10.85703333	10.53553333	10.19835	10.90853333	11.03433333	11.61596667	11.07523333	11.00303333	10.98636667	11.15213333	0.731220348	0.218677776	-0.189570065	-0.61773295	0.28407362	0.443817254	1.182388179	0.495752982	0.404071819	0.382908115	0.59340231
AT1G08790	6.00552	5.861786667	5.552066667	6.179756667	5.845033333	6.17614	5.97214	5.736433333	6.040633333	6.084586667	5.997043333	-0.099326223	-0.722838401	-2.066397249	0.656508774	-0.795514008	0.64081975	-0.244127961	-1.266618525	0.052994679	0.243663315	-0.136097824
AT1G08800	6.854003333	6.45212	6.212343333	6.80388	6.29235	5.864796667	5.676306667	5.627846667	5.741283333	6.272266667	5.72835	0.653515137	0.047672455	-0.313792992	0.577953769	-0.193182234	-0.837722669	-1.121873012	-1.194926891	-1.023920112	-0.223458037	-1.043417227
AT1G08810	8.048693333	9.662293333	10.09703	9.308	8.3978	7.428273333	7.198363333	8.330953333	7.997683333	8.654873333	8.811006667	-0.473687904	1.24399727	1.7067766	0.866850266	-0.102062132	-1.134128059	-1.378868391	-0.173220739	-0.527988301	0.171593702	0.337798407
AT1G08820	10.16102	9.63268	9.329203333	10.03165	10.10661333	9.194986667	9.90636	9.375106667	9.947586667	9.90142	9.784553333	0.955402805	-0.239917804	-0.926505823	0.662715091	0.832312731	-1.230158675	0.379258	-0.822653757	0.472529538	0.368081705	0.103681631
AT1G08830	12.13383333	12.3561	12.17886667	10.89646667	12.17426667	12.16806667	12.0387	12.19926667	12.08116667	12.33373333	12.6672	0.460067286	0.770141199	0.522891199	-1.266125534	0.516473953	0.50782462	0.327351187	0.551350293	0.386594463	0.7389385	1.204142373
AT1G08840	6.596003333	6.535433333	6.50541	6.561396667	6.73731	6.58911	6.73784	6.610326667	6.844196667	6.548896667	6.6472	-0.513145295	-0.727650021	-0.833975709	-0.63570256	-0.0127169	-0.537557588	-0.010839939	-0.462420139	0.365815297	-0.6799705	-0.331835621
AT1G08845	9.60773	9.608763333	9.340573333	9.137226667	9.263623333	9.698276667	10.25626667	9.531583333	9.832653333	9.491493333	10.04495667	0.409289315	0.410692091	0.046617415	-0.229430805	-0.057844148	0.532208695	1.289694167	0.305918298	0.714628403	0.251495114	1.002835522
AT1G08860	5.245316667	5.359973333	5.24558	5.416006667	5.071173333	5.454003333	5.59255	5.93202	6.121603333	5.93359	6.05106	-0.938308907	-0.712405528	-0.937790072	-0.602005325	-1.281416451	-0.527142034	-0.254169158	0.41467481	0.78820316	0.417768117	0.649214492
AT1G08880	11.85303333	12.0268	11.93496667	11.68426667	11.80946667	12.11793333	12.332	12.17496667	12.0889	12.04013333	11.93746667	0.281701285	0.453996896	0.362940996	0.114363346	0.238503441	0.544358722	0.756613165	0.600909229	0.515571176	0.467217354	0.365419832
AT1G08890	8.894173333	8.72428	8.32167	9.284633333	7.26665	7.201413333	6.232083333	6.617096667	7.634713333	7.249326667	6.14303	1.199191711	1.032094264	0.6361099	1.583226024	-0.40154794	-0.465711026	-1.419089041	-1.040411761	-0.039541719	-0.418586188	-1.50667685
AT1G08900	7.28982	8.734333333	9.366903333	9.953283333	7.643536667	7.49961	6.807093333	6.792453333	7.063456667	8.081866667	7.295876667	-0.616449362	0.935728604	1.615446259	2.245531212	-0.236368954	-0.391022979	-1.135155336	-1.150886506	-0.859684346	0.234631314	-0.60994127
AT1G08910	7.626123333	7.927893333	7.393496667	7.88001	7.882946667	8.304776667	7.99629	7.41769	7.621303333	7.245516667	7.637723333	-0.431649175	0.39325027	-1.067542763	0.262359409	0.270386896	1.423474787	0.580215086	-1.001409393	-0.444824823	-1.472051561	-0.399940146
AT1G08920	9.059646667	8.453223333	8.16674	8.545576667	7.966233333	7.881873333	6.93722	7.29067	7.835323333	9.99067	9.08457	1.033425354	0.213969741	-0.173153185	0.338766155	-0.444096443	-0.558091521	-1.83459497	-1.356980455	-0.620994211	2.291510679	1.06710408
AT1G08930	10.964	10.61863333	10.79193333	11.17913333	10.06867	9.20761	9.373246667	8.76807	7.398483333	9.754656667	8.262876667	0.835585087	0.579950884	0.708224431	0.994822916	0.172877903	-0.464463241	-0.341861956	-0.789802854	-1.803546303	-0.059549125	-1.163737885
AT1G08940	9.132806667	8.055526667	7.666133333	8.825776667	9.698216667	8.1041	8.35594	7.45423	7.80556	8.761413333	7.9765	1.123568285	-0.229220273	-0.718198854	0.738017016	1.833578847	-0.168224572	0.148022152	-0.984295324	-0.543114569	0.657193107	-0.328457584
AT1G08960	8.87821	8.86189	8.607256667	8.356	9.302176667	8.673326667	8.580246667	8.559753333	8.721716667	8.356626667	8.57712	0.660809909	0.630570002	0.158750865	-0.306811527	1.446392787	0.281174312	0.108703077	0.070730253	0.370837859	-0.305650354	0.102909566
AT1G08970	10.40293333	10.3959	10.13806667	10.47163333	10.24976667	10.32396667	10.61186667	10.55066667	10.78736667	10.8117	11.322	0.108803801	0.093406142	-0.471053074	0.259204634	-0.226514893	-0.064073236	0.566209149	0.432227621	0.950420884	1.003692407	2.120861913
AT1G08980	8.381176667	10.60466667	10.5913	10.50286667	9.686843333	9.353373333	10.2057	9.740113333	9.92321	9.55152	10.24456	-2.46153461	0.734036625	0.714826224	0.587730974	-0.585047267	-1.064306062	0.160646862	-0.508488308	-0.245344133	-0.779532221	0.216495955
AT1G08985	3.84279	4.13892	4.038936667	4.567323333	4.70195	4.696246667	3.746426667	4.082006667	4.10409	4.443386667	4.43154	-1.359444259	-0.702045141	-0.92400494	0.248996542	0.547863431	0.535202214	-1.573367774	-0.828390919	-0.779366626	-0.02613889	-0.05243811
AT1G08990	7.895206667	5.94593	5.76546	5.952086667	5.72372	5.764176667	5.606663333	5.50939	5.805986667	5.814446667	5.688306667	2.427260749	-0.27643813	-0.526754847	-0.267898669	-0.584649344	-0.528534865	-0.747010072	-0.881930787	-0.470543277	-0.45880903	-0.633768585
AT1G09000	7.2966	6.60793	6.059226667	5.66213	6.419643333	6.52076	6.789343333	6.33445	6.417826667	6.109246667	6.550203333	1.908011102	0.256619383	-1.059140184	-2.011355537	-0.194881397	0.047590652	0.691638298	-0.399170194	-0.199237661	-0.939195053	0.1181941
AT1G09010	9.326756667	9.729086667	9.597006667	9.82297	9.300076667	9.194196667	9.21407	8.715636667	9.128983333	8.786156667	8.904333333	-0.369911179	0.305557729	0.083809578	0.463177774	-0.414704037	-0.592465198	-0.559100003	-1.395916098	-0.701951389	-1.277520583	-1.079114638
AT1G09020	9.61569	9.53268	9.29902	9.18636	9.528753333	8.855826667	9.07534	8.901883333	9.07109	8.697463333	8.62424	0.48450599	0.326927033	-0.116632769	-0.330496705	0.31947299	-0.957952408	-0.541247407	-0.870522442	-0.549315237	-1.258575573	-1.397576374
AT1G09030	6.568783333	6.634826667	7.188243333	6.371176667	6.574903333	6.598303333	6.722923333	7.07433	6.438126667	6.774946667	6.662863333	-0.053058981	0.115205053	1.525190225	-0.556517743	-0.037466554	0.022151551	0.339656178	1.234963854	-0.38594372	0.472200304	0.186636375
AT1G09040	5.797476667	5.752026667	5.57061	5.586973333	5.636893333	5.57765	5.340866667	5.417443333	5.819863333	5.39442	5.76382	-0.170867548	-0.25584677	-0.595046928	-0.564451915	-0.471115001	-0.58188403	-1.024604897	-0.881427217	-0.129010529	-0.924474631	-0.233796422
AT1G09050	5.626726667	5.65054	5.622446667	5.523383333	5.587396667	5.533953333	5.480246667	5.40064	5.725466667	5.202636667	5.68648	-0.356348732	-0.31190861	-0.36433601	-0.549206669	-0.429745848	-0.529481077	-0.629707735	-0.778268624	-0.172081474	-1.147779777	-0.244837867
AT1G09060	8.39389	8.61153	8.553236667	8.705776667	8.348503333	8.292013333	8.758583333	8.225183333	8.577533333	8.173423333	8.225446667	-0.648536982	-0.302699275	-0.395329457	-0.152937967	-0.720658011	-0.810422632	-0.069026294	-0.91661788	-0.356721188	-0.998866363	-0.916199434
AT1G09070	10.4415	10.57366667	10.49213333	11.17936667	10.04776	9.189393333	9.998006667	10.43026667	10.3052	11.2712	11.2287	0.128628345	0.361984072	0.218027424	1.43141835	-0.566565733	-2.082112599	-0.654411069	0.108794579	-0.112025266	1.593560854	1.518522127
AT1G09080	7.007563333	7.538276667	8.399813333	8.59167	6.95276	7.027003333	7.196633333	7.22428	7.492993333	7.990523333	7.12367	-0.86990091	0.198490358	1.93286972	2.319100806	-0.980226766	-0.830765797	-0.489279726	-0.433623583	0.107329434	1.108918568	-0.636163898
AT1G09090	7.65996	5.425183333	5.316416667	5.569926667	5.371393333	5.289533333	5.344586667	5.236446667	5.377623333	5.267003333	5.13367	2.723272195	-0.379029132	-0.530018257	-0.17809745	-0.453700034	-0.567337513	-0.490912861	-0.641032052	-0.445051591	-0.598613501	-0.783705901
AT1G09100	10.16404667	9.932283333	9.80927	10.06832667	10.14823333	9.826866667	10.02092333	9.614486667	9.932506667	10.02574	9.77665	1.132538074	-0.054602776	-0.684703108	0.642239973	1.051538833	-0.594569256	0.399430066	-1.68242457	-0.053458816	0.424102052	-0.851789652
AT1G09130	11.39196667	12.52976667	12.60106667	12.6623	11.9594	11.96496667	11.90196667	12.0725	12.12473333	12.3722	11.83926667	-0.473872342	0.754371951	0.831339624	0.897440426	0.138666552	0.144675716	0.076667814	0.260756928	0.317142315	0.584280231	0.00898376
AT1G09140	11.6779	11.0547	11.3068	11.8586	11.40763333	11.24306667	11.5444	11.3608	11.60933333	11.83723333	11.52413333	0.72760147	-0.979660669	-0.289030397	1.222630784	-0.012796552	-0.463628451	0.361876991	-0.1410969	0.539762456	1.164096604	0.306356271
AT1G09150	10.32256667	10.32256667	10.01124	9.769553333	10.2682	10.12626667	10.63426667	10.36706667	10.51873333	10.39606667	10.97343333	0.4506684	0.4506684	0.126563483	-0.125043095	0.39407028	0.246311362	0.775161974	0.49699488	0.654886631	0.527185171	1.12824957
AT1G09155	8.3364	6.969133333	6.64621	6.975336667	7.00606	7.932733333	6.64018	6.943526667	7.862636667	9.774176667	7.813563333	1.047241689	-0.670815515	-1.076589146	-0.663020634	-0.624414819	0.540008944	-1.084166223	-0.702991914	0.451928041	2.853899177	0.390264288
AT1G09157	6.277463333	6.449086667	6.643386667	6.821123333	6.49093	6.967583333	6.393346667	6.844336667	7.487033333	6.989246667	6.586976667	-1.266217801	-0.829670401	-0.3354418	0.116655699	-0.723236165	0.489196722	-0.971452708	0.175701984	1.810488779	0.544300371	-0.478928344
AT1G09160	9.872023333	9.865136667	9.719936667	8.706663333	10.09116667	9.6175	10.35413333	9.92194	10.00558333	9.54517	9.78434	-0.313207737	-0.324893734	-0.571283886	-2.2907093	0.058656995	-0.745108857	0.504885624	-0.228504052	-0.086569523	-0.867845769	-0.461997749
AT1G09170	6.640086667	6.453466667	6.368093333	6.43718	6.42724	6.37492	6.486113333	6.534276667	6.423803333	6.44604	6.303483333	0.456753056	-0.308809403	-0.659032417	-0.37562143	-0.416397825	-0.631027703	-0.174884516	0.022693664	-0.430495901	-0.339275469	-0.924078985
AT1G09180	7.668143333	8.128136667	8.25279	9.079143333	8.34588	8.191236667	8.314913333	8.35968	8.99301	8.934833333	8.94806	-1.235236332	-0.327442802	-0.081440347	1.549362005	0.102272098	-0.202915407	0.041159604	0.129506299	1.379378492	1.264567259	1.290669991
AT1G09190	8.117736667	8.2506	8.079953333	8.088043333	7.804856667	7.913556667	8.360843333	7.75776	7.88671	7.639316667	7.712786667	0.222837816	0.630344286	0.106952174	0.131765094	-0.736799588	-0.403404721	0.968472726	-0.881250249	-0.485746404	-1.244528992	-1.019188414
AT1G09200	12.14953333	12.18473333	11.98906667	10.11886667	11.99086667	12.3446	12.69383333	12.48723333	12.43896667	12.43413333	12.3445	0.384970279	0.416766246	0.240021616	-1.449319815	0.241647546	0.561172932	0.876633492	0.690012842	0.646413826	0.642047902	0.561082602
AT1G09210	11.52	10.88473333	10.9693	10.50906667	11.1196	10.8902	11.28153333	11.4285	11.6713	11.2007	11.1285	0.930083279	-0.618042762	-0.411956302	-1.533531296	-0.045679656	-0.604720657	0.348947079	0.70710049	1.298796895	0.151958641	-0.023990619
AT1G09220	7.59234	7.65658	7.557453333	7.393413333	7.27558	7.544106667	7.851946667	7.314926667	7.33903	7.23835	7.21634	0.434849435	0.584047903	0.353824571	-0.027161058	-0.300830935	0.322826716	1.037790237	-0.209447647	-0.153467254	-0.387298229	-0.43841682
AT1G09230	8.41052	8.589823333	8.461453333	8.78285	8.08447	8.223913333	8.831793333	8.07889	8.44962	8.550383333	8.232703333	0.119470554	0.528606873	0.235690794	0.969057245	-0.624513925	-0.306330592	1.080736682	-0.63724643	0.208689364	0.438612247	-0.286273473
AT1G09240	6.59937	8.078556667	7.6007	8.67399	6.698716667	6.815043333	6.632446667	7.004596667	7.143726667	10.12361333	6.766253333	-0.642361938	0.860759049	0.375170313	1.465826929	-0.54140777	-0.423198853	-0.608750067	-0.230578408	-0.089197183	2.938906227	-0.472778311
AT1G09245	4.259123333	4.080576667	4.65117	4.57189	4.238846667	4.211863333	4.202816667	4.847043333	5.7254	4.37102	4.350993333	-0.678290795	-0.982945889	-0.009339556	-0.144615427	-0.712888976	-0.758930776	-0.77436715	0.324880118	1.823624607	-0.487360939	-0.521532543
AT1G09250	9.69776	9.23917	9.333626667	9.035896667	9.69645	9.050016667	9.30636	8.969113333	9.361686667	9.757003333	9.51198	1.3974433	0.035313701	0.315874161	-0.568460093	1.393552265	-0.526520081	0.234885187	-0.766823674	0.399219539	1.573411153	0.845629181
AT1G09260	4.711503333	4.687246667	5.09881	4.976366667	4.48848	4.65153	4.55449	4.890693333	5.587116667	4.313376667	4.725453333	-0.06464916	-0.136792562	1.087265939	0.723098894	-0.727958024	-0.243019929	-0.531633193	0.468292006	2.539572008	-1.248744756	-0.023159516
AT1G09270	9.669823333	9.295336667	9.028516667	9.239323333	9.621696667	8.759416667	9.00358	8.480173333	9.06302	8.99636	9.147576667	1.427902606	0.266544108	-0.560918395	0.092835492	1.27865213	-1.395451637	-0.638252016	-2.261441396	-0.453916617	-0.660642688	-0.191689381
AT1G09280	9.8957	9.744443333	9.151683333	9.606413333	9.260653333	9.409926667	9.939853333	9.249686667	9.27977	9.092136667	9.4537	1.192547302	0.735599562	-1.05513369	0.3186097	-0.725934347	-0.274978275	1.325934916	-0.759064745	-0.668182727	-1.235024702	-0.142738644
AT1G09290	9.89293	9.675233333	9.387136667	9.11338	9.24322	9.447646667	10.13826	9.52305	9.555183333	9.532743333	9.654136667	0.926699622	0.450047728	-0.180746597	-0.780143159	-0.495855472	-0.04825855	1.463855339	0.116838795	0.187195472	0.138062573	0.403856088
AT1G09300	8.59169	8.26085	7.876926667	7.44499	7.959113333	8.02366	8.347516667	7.88073	8.075793333	7.94403	8.312663333	1.523218226	0.445719174	-0.804664782	-2.211421367	-0.536994441	-0.326775084	0.72798024	-0.792277863	-0.156984196	-0.586118723	0.614467866
AT1G09310	8.73211	11.65316667	11.6834	11.3346	11.32423333	11.34103333	11.339	11.27576667	11.31696667	11.5349	12.06126667	-2.980842959	0.417812859	0.452989409	0.047159846	0.035098207	0.054645044	0.052279256	-0.021292866	0.026643424	0.280209334	0.892638102
AT1G09320	9.051766667	8.95908	8.645686667	8.82165	8.51033	8.835186667	9.39492	8.738583333	8.930606667	8.601676667	8.657333333	0.565319065	0.307943255	-0.5622991	-0.07367752	-0.938162566	-0.036088397	1.518200103	-0.304340154	0.228877436	-0.684507718	-0.529958199
AT1G09330	11.50736667	11.19113333	11.22176667	11.12183333	11.59653333	11.08956667	11.3949	11.27716667	11.48033333	11.39	11.43936667	0.279084335	-0.893593973	-0.779997329	-1.150577024	0.609738332	-1.270230508	-0.137972333	-0.574559219	0.178837459	-0.156142852	0.026922034
AT1G09340	8.536856667	11.79606667	11.84636667	11.65573333	11.5127	10.9142	10.26403333	11.17573333	11.2393	10.8754	11.1363	-3.081392443	0.893371395	0.954714672	0.722228124	0.547792074	-0.182107551	-0.975017169	0.136844967	0.214367583	-0.229426023	0.088754114
AT1G09350	5.778953333	7.125253333	6.17591	7.370123333	5.650833333	6.257256667	5.858716667	5.547926667	6.388316667	5.74989	5.431536667	-0.454176225	2.026410461	0.277224965	2.477588699	-0.690240079	0.427107947	-0.307210569	-0.879847824	0.668588814	-0.507726042	-1.094298901
AT1G09360	4.14076	3.890696667	4.29697	4.579223333	4.5704	4.49839	4.273206667	4.018743333	3.71831	4.362023333	4.161416667	-0.638681048	-1.466055744	-0.121835177	0.812045304	0.782851889	0.54459524	-0.200459981	-1.042392784	-2.036424714	0.093404224	-0.570335149
AT1G09370	5.11753	5.166396667	5.660806667	5.285976667	5.343656667	5.652153333	5.117636667	5.226366667	5.62898	8.400956667	9.744566667	-0.667492911	-0.629110384	-0.240773992	-0.535185775	-0.489880779	-0.247570788	-0.667409129	-0.582006698	-0.26577238	1.911488232	2.966832299
AT1G09380	6.261226667	5.8285	5.785016667	5.929943333	5.643026667	6.0153	5.712203333	5.601263333	8.391703333	6.78699	6.600396667	-0.279247759	-0.670170773	-0.709453389	-0.578527395	-0.837726415	-0.501416627	-0.775232575	-0.875455192	1.645413748	0.195724093	0.027156649
AT1G09390	9.23939	9.370033333	9.532276667	8.883296667	9.68061	9.597466667	10.01693	9.375573333	9.650906667	9.367276667	9.914596667	-0.553191123	-0.252272044	0.121433321	-1.373403494	0.463098901	0.271589585	1.237766098	-0.23951141	0.394681328	-0.258621649	1.002055238
AT1G09400	6.444453333	5.477336667	5.26844	6.06662	5.439226667	5.267	5.30125	5.339166667	5.334393333	5.668546667	5.442383333	2.004640941	-0.520843318	-1.066346525	1.017984244	-0.62036203	-1.070106876	-0.980667991	-0.881654141	-0.894119005	-0.021526264	-0.612118855
AT1G09410	5.869466667	5.945453333	5.70906	5.845163333	5.796186667	5.795196667	5.745756667	5.517996667	5.70862	5.694616667	5.75084	-0.170418957	0.093347166	-0.727225123	-0.254781073	-0.424789656	-0.428226159	-0.599843072	-1.390447197	-0.728752458	-0.777361051	-0.582197724
AT1G09415	8.72029	9.994193333	10.23973333	10.3749	9.356803333	9.728026667	10.06170667	9.859696667	9.616813333	9.609233333	9.023153333	-2.122104858	0.599248813	1.123779335	1.412526758	-0.762364404	0.030654936	0.743472989	0.311932666	-0.206922598	-0.223115241	-1.47511837
AT1G09420	7.687203333	8.356626667	7.40185	7.729213333	6.981433333	8.12237	8.31988	7.50491	7.6661	7.597996667	7.18117	-0.481093783	0.576862091	-0.932065867	-0.414701227	-1.596491889	0.206643122	0.518787701	-0.76918996	-0.514445467	-0.622075898	-1.280828288
AT1G09430	9.723333333	9.66961	9.768406667	9.72205	9.656766667	8.734256667	9.15688	8.69415	8.912966667	9.157166667	8.99996	1.108381092	0.962273487	1.230963894	1.1048909	0.927344369	-1.581541764	-0.432162548	-1.690617069	-1.095516636	-0.431382921	-0.858926932
AT1G09440	8.044943333	8.35003	8.464886667	8.01722	8.189613333	7.814113333	7.957433333	7.953956667	8.543393333	7.926383333	8.369423333	-0.666296103	-0.03325726	0.205064304	-0.723820567	-0.366113436	-1.145256255	-0.847874767	-0.855088668	0.367961522	-0.91230189	0.00698289
AT1G09450	6.801723333	6.749403333	5.843836667	5.915413333	6.587713333	7.298676667	7.602623333	7.06873	7.041873333	6.625596667	7.103783333	-0.040844588	-0.122452657	-1.534943982	-1.423299611	-0.374654654	0.734296876	1.208389007	0.375629001	0.333738316	-0.315564715	0.430304743
AT1G09460	10.57423333	9.062083333	7.99872	7.40754	9.056313333	9.429326667	9.873553333	9.192346667	9.592256667	9.328233333	9.575076667	1.814981268	0.002726901	-1.271673685	-1.980180471	-0.004188225	0.442854094	0.975242889	0.15884256	0.638119513	0.321697571	0.617529935
AT1G09470	9.45013	9.44262	7.953026667	6.621386667	9.02084	10.11477	10.69076667	9.982963333	9.619163333	9.268986667	9.595033333	0.237218392	0.230031966	-1.195381044	-2.469646268	-0.173575304	0.873221845	1.424401233	0.747094174	0.398968789	0.063879764	0.375878449
AT1G09480	7.085756667	7.200303333	7.163513333	8.19196	6.898483333	7.196306667	6.980313333	6.705293333	6.792416667	7.198343333	7.171243333	-0.105872334	0.226834801	0.119976209	3.107156496	-0.6498181	0.215226262	-0.412138334	-1.210949151	-0.957894606	0.221141873	0.142428422
AT1G09483	5.33666	5.284956667	4.26816	4.908776667	4.872453333	5.51383	5.780843333	5.61991	5.217886667	5.220676667	5.337946667	0.047457252	-0.057192938	-2.115241359	-0.818600484	-0.892120767	0.406058387	0.946507021	0.620769729	-0.192946045	-0.187298943	0.050061531
AT1G09486	6.359816667	5.582486667	5.631633333	5.62104	5.489026667	5.452536667	6.068986667	5.818603333	5.88968	5.8197	5.757826667	1.267750288	-0.62389045	-0.504291519	-0.530070508	-0.851326344	-0.940125143	0.560012421	-0.049298056	0.12366776	-0.046629306	-0.197198714
AT1G09490	8.154256667	8.909986667	8.876553333	9.080546667	8.883713333	8.178876667	8.793643333	8.340936667	8.82346	9.032986667	8.696023333	-1.434105292	0.879353649	0.777006721	1.401476044	0.798925086	-1.358737953	0.523200625	-0.862635964	0.614476126	1.255884222	0.224363922
AT1G09500	5.47476	6.463443333	6.97526	7.130276667	5.484916667	6.506066667	5.728376667	5.53162	6.459786667	9.984856667	6.125436667	-1.029414958	-0.106850044	0.370738768	0.51538866	-1.019937521	-0.067077156	-0.792758963	-0.976357484	-0.110262171	3.179067983	-0.42225244
AT1G09510	5.981826667	6.107733333	6.16148	6.29464	5.89381	5.9846	5.79991	5.966253333	6.27773	6.65306	6.735303333	-0.790508433	-0.308149413	-0.102241417	0.407905733	-1.127707679	-0.77988356	-1.487446469	-0.850171181	0.343122102	1.781042871	2.096123992
AT1G09520	10.5369	10.42866667	10.25266667	10.39346667	9.888953333	10.30823	11.12216667	10.6104	10.57773333	10.29963333	10.4726	0.449040578	0.335519064	0.150919866	0.298599224	-0.230564165	0.209197973	1.062902833	0.52613172	0.49186899	0.200181281	0.381598939
AT1G09530	6.5749	7.738543333	7.491046667	7.916486667	7.758236667	7.41843	7.49953	7.00896	7.327573333	7.196963333	7.50598	-2.671134809	0.810747198	0.070181627	1.343193587	0.869674071	-0.147103737	0.095565664	-1.372329874	-0.418967275	-0.809781707	0.114865511
AT1G09540	7.796906667	6.054853333	5.949083333	6.085703333	9.5901	6.099973333	5.894353333	5.995863333	6.10653	7.1226	7.488896667	1.228008038	-0.49912757	-0.60399183	-0.468541748	3.005845719	-0.454393947	-0.658253161	-0.557612421	-0.447893427	0.559475661	0.92263562
AT1G09550	5.164986667	5.164383333	5.432406667	5.35044	5.481023333	5.602156667	5.3761	5.42186	5.372856667	6.02287	6.20507	-0.899247829	-0.901159102	-0.052099957	-0.311758499	0.10191061	0.485643486	-0.230471331	-0.085510271	-0.240745742	1.818402461	2.395585702
AT1G09560	11.89313333	10.69176667	10.81153333	10.884	10.44843333	10.14748	10.40146667	10.76933333	10.61023333	10.9664	10.83693333	1.302910409	0.307042753	0.406322809	0.466393736	0.105332648	-0.144141304	0.066399835	0.371341303	0.239456052	0.534698857	0.427378028
AT1G09570	8.33083	8.309673333	7.591813333	7.982843333	7.931243333	7.789706667	7.557816667	7.17502	7.27737	7.111	7.061446667	0.137862346	0.11785304	-0.561076257	-0.191252443	-0.240054092	-0.373914998	-0.59322923	-0.955266217	-0.858466822	-1.01581431	-1.062680286
AT1G09575	8.996213333	9.02907	8.409546667	7.487286667	8.84882	8.882313333	8.789806667	8.645126667	8.789766667	8.702483333	8.775236667	0.607642737	0.654464458	-0.228374604	-1.542622363	0.39760288	0.44533187	0.313507136	0.10733386	0.313450135	0.189068805	0.292744455
AT1G09580	9.550713333	8.975823333	8.928576667	7.507863333	9.68829	8.907693333	9.35854	9.237496667	9.669703333	9.036506667	9.543093333	0.838884299	0.122018995	0.063104253	-1.708469604	1.010437011	0.037063555	0.599251682	0.448315388	0.987260166	0.197688734	0.829382457
AT1G09590	11.74846667	11.87243333	11.71893333	11.34926667	11.64566667	11.73716667	11.72316667	11.62316667	11.6849	11.89633333	12.23576667	0.273376762	0.595018527	0.196750087	-0.76238064	0.006653663	0.244057977	0.20773382	-0.051724447	0.10844779	0.657029052	1.537716897
AT1G09600	5.851016667	5.63814	5.39312	5.456993333	5.51653	5.70189	6.05035	5.56107	5.925026667	5.846126667	5.88121	-0.170529337	-0.509967614	-0.900659407	-0.798811447	-0.703878434	-0.408316313	0.147313686	-0.632858058	-0.052518156	-0.17832659	-0.122385155
AT1G09610	7.009986667	6.79876	6.60261	6.121493333	7.405493333	6.374966667	6.175336667	7.756303333	8.918146667	6.240976667	6.670656667	-0.070086539	-0.325644741	-0.562962038	-1.145053838	0.408427725	-0.838382381	-1.079910048	0.832864538	2.238551607	-1.000493748	-0.480633968
AT1G09620	9.26509	9.593123333	8.883346667	8.73656	9.096703333	8.86141	8.91342	8.40867	8.576073333	8.165643333	8.32898	0.021285474	0.419624094	-0.442274467	-0.620520982	-0.18319043	-0.468912679	-0.405755709	-1.018685549	-0.815403729	-1.313798567	-1.115454997
AT1G09625	4.62298	4.83842	4.608776667	5.39312	5.174166667	5.138223333	5.235433333	5.411746667	5.058853333	5.196043333	5.127623333	-1.198080988	-0.520425606	-1.242756839	1.224354569	0.535648178	0.422590281	0.72835931	1.282943786	0.172936049	0.604460102	0.389248529
AT1G09630	10.7165	10.3228	10.02902	9.58143	10.93966667	10.41043333	11.06346667	10.56833333	10.4788	10.3132	10.56393333	0.649382937	0.243918825	-0.058639588	-0.519603982	0.879218026	0.334170721	1.006717282	0.496788916	0.404580246	0.234031968	0.49225744
AT1G09640	11.60916667	11.6249	11.2392	11.1722	11.49866667	11.4185	11.30706667	11.22756667	11.23766667	11.2531	11.80853333	0.683515699	0.729789723	-0.404610131	-0.601666885	0.358519112	0.122737273	-0.205004384	-0.438825458	-0.409119887	-0.363728207	1.269882092
AT1G09645	9.455246667	9.209623333	9.21284	9.288853333	9.411746667	8.883473333	9.056426667	8.918933333	9.12251	9.388666667	9.621746667	0.702154545	0.395796164	0.399808213	0.494617291	0.647898342	-0.011000636	0.204718704	0.033227525	0.2871424	0.619111372	0.909824842
AT1G09650	6.885383333	7.090956667	6.64353	6.65604	6.787593333	7.478246667	7.96173	7.76393	7.913273333	7.08203	7.52809	-0.639345931	-0.23282748	-1.117607585	-1.092869232	-0.832724317	0.533033191	1.489114861	1.09796807	1.393292466	-0.250479841	0.6315977
AT1G09660	10.7433	10.60383333	10.52293333	9.759873333	10.55626667	10.49623333	10.85436667	10.76433333	10.68243333	10.20683333	10.37303333	0.639853809	0.407753794	0.273120253	-0.996761945	0.328593488	0.228686192	0.824690628	0.67485742	0.538559682	-0.252932433	0.023657116
AT1G09665	5.006476667	5.448373333	4.770156667	5.578856667	5.829393333	5.268923333	4.94068	5.382996667	5.122103333	5.203053333	5.330866667	-1.064718278	0.524068193	-1.914378497	0.993205369	1.893979909	-0.121122762	-1.301282302	0.289014228	-0.648996465	-0.357950447	0.101587065
AT1G09680	7.032826667	6.900106667	7.020573333	7.327506667	6.65025	6.7845	7.324303333	6.75059	6.99307	6.624276667	6.593683333	0.115707358	-0.238519537	0.083003468	0.902202094	-0.905381737	-0.547071305	0.893652464	-0.637576383	0.009597649	-0.974704019	-1.056356984
AT1G09690	12.94443333	12.8028	12.7685	12.14996667	12.71676667	12.8865	13.02143333	12.8835	12.7806	12.93053333	12.86686667	0.609763674	0.369726073	0.311595056	-0.736684002	0.223918342	0.511579313	0.740261875	0.506494967	0.332101916	0.586206206	0.478305096
AT1G09700	9.625243333	9.73249	9.34614	8.64961	9.306033333	9.5158	10.04444	9.635123333	9.89993	9.274	9.457336667	0.271855578	0.552173372	-0.457655493	-2.278222593	-0.562484973	-0.01420379	1.367537975	0.297679596	0.989822512	-0.646212641	-0.16701332
AT1G09710	7.520866667	7.818736667	7.531303333	8.145656667	7.463973333	7.47968	7.944123333	7.263473333	7.458146667	7.508433333	7.6274	-0.580833055	0.412854703	-0.546016565	1.503452621	-0.770627961	-0.718230867	0.83114186	-1.439491544	-0.790065593	-0.622310381	-0.225440202
AT1G09720	6.280916667	6.457786667	6.449286667	6.63407	6.553043333	6.68524	6.59953	6.835326667	6.647706667	6.658226667	6.705426667	-1.204780236	-0.341074371	-0.382582258	0.519766636	0.124090675	0.769644111	0.351098119	1.50255944	0.586358307	0.637730421	0.868221272
AT1G09730	7.45704	6.987423333	6.992243333	7.21266	6.95387	6.841073333	7.17016	6.768483333	6.904116667	6.859603333	6.74826	0.253399836	-0.561253696	-0.552892345	-0.170531094	-0.619459342	-0.815130002	-0.244256704	-0.941053343	-0.705767456	-0.782985636	-0.976135169
AT1G09740	10.86063333	9.201146667	8.577246667	9.560473333	6.817186667	8.54768	7.80047	7.171483333	6.864563333	8.561376667	7.051243333	2.029964128	0.697647594	0.196750358	0.986132503	-1.216311335	0.173012801	-0.426883695	-0.931864755	-1.178275045	0.184009151	-1.02839927
AT1G09750	11.34376667	12.58733333	12.3224	10.73866667	12.20873333	12.41073333	12.0894	12.12696667	11.72146667	11.52483333	12.09696667	-0.189879158	1.038755079	0.777002997	-0.787713273	0.664701211	0.864275647	0.546800802	0.583916377	0.183285517	-0.010986693	0.55427661
AT1G09760	10.78786667	10.54493333	10.24896667	9.846133333	10.38776667	10.55029333	11.06853333	10.5788	10.7519	10.47696667	10.70023333	0.681734823	0.31868331	-0.123623822	-0.725637753	0.083805719	0.326693558	1.101176883	0.369295321	0.627984468	0.217110583	0.550771263
AT1G09770	8.38356	8.36085	7.861553333	8.26264	8.03452	7.90008	8.49602	7.487263333	8.088956667	7.76905	8.2055	0.060706766	0.021844047	-0.832582476	-0.146218819	-0.5365915	-0.766653324	0.25315509	-1.473090063	-0.443436198	-0.990879751	-0.244000228
AT1G09780	12.243	11.96793333	11.46243333	11.1857	11.99806667	11.53196667	11.24856667	11.23446667	11.29483333	11.06313333	10.96373333	1.823813858	1.109330674	-0.203701015	-0.922513351	1.187601735	-0.023088809	-0.759217751	-0.795842374	-0.639040502	-1.240879161	-1.499069764
AT1G09790	7.01804	6.461496667	6.287433333	6.265726667	6.31936	6.21252	6.188923333	8.19959	9.448103333	8.64623	9.113966667	-0.254422108	-0.714597961	-0.858521602	-0.876469681	-0.832123152	-0.920463422	-0.939974241	0.722538259	1.754867017	1.091840936	1.478587316
AT1G09795	8.58804	10.37836667	10.5526	10.07344667	10.12257667	9.758843333	9.903286667	9.772736667	10.0574	9.900523333	10.05693333	-2.934988803	0.999564989	1.382473	0.329450331	0.437422039	-0.361945134	-0.044505822	-0.331412121	0.294184994	-0.050578727	0.293159413
AT1G09800	8.525316667	8.318076667	7.761363333	7.116696667	8.14669	8.29118	9.05881	8.294596667	8.423	8.026733333	8.204636667	0.613139972	0.246657502	-0.737832353	-1.877858565	-0.056422063	0.199093533	1.556567661	0.205135554	0.432203547	-0.268553	0.046050614
AT1G09810	8.15522	8.227573333	7.9425	7.977873333	8.060233333	8.21921	8.624066667	8.312863333	8.36384	7.92689	8.09657	0.035724086	0.205201511	-0.462542354	-0.379685336	-0.186768713	0.185611588	1.133930927	0.404981243	0.524386857	-0.499106565	-0.101655223
AT1G09812	7.54082	8.04676	8.050576667	7.329216667	10.18057333	9.53949	8.92015	8.23961	8.627566667	7.73072	7.705833333	-1.02497819	-0.357617949	-0.352583575	-1.304093601	2.456988879	1.611367803	0.794427274	-0.103239125	0.40849518	-0.774490563	-0.807317325
AT1G09815	10.68726667	10.67006667	10.3049	10.21969333	10.55476667	11.05913333	11.28463333	10.9856	10.9086	11.01323333	11.50613333	0.278313987	0.258056162	-0.172030026	-0.272384778	0.122258068	0.716291304	0.981880812	0.629685176	0.538996076	0.662231178	1.242759198
AT1G09820	7.59549	7.520476667	7.2776	7.119906667	7.595313333	7.273463333	7.706623333	7.25262	7.491203333	7.085876667	7.165146667	-0.054673984	-0.219171063	-0.751776411	-1.097582839	-0.055061397	-0.760847726	0.189030809	-0.806555166	-0.283364689	-1.172207381	-0.998375837
AT1G09830	10.05859	10.47246667	10.14811333	10.10603333	10.08136667	10.29073333	10.19603333	9.982413333	9.849086667	9.63856	9.604233333	0.237896495	1.030064617	0.409245925	0.328703973	0.281491485	0.682223424	0.500965752	0.092092849	-0.163097027	-0.56604923	-0.631751148
AT1G09840	11.21386667	10.57506667	10.56556667	10.57673333	10.99343333	10.28833333	10.67486667	10.4007	10.4773	10.07755667	10.27763333	0.945271586	-0.420096481	-0.440401736	-0.416534156	0.474118433	-1.032958938	-0.206784438	-0.792786961	-0.629062487	-1.483471978	-1.055829066
AT1G09850	9.4511	9.68804	9.71951	9.603573333	10.01291667	9.326046667	9.339876667	9.113163333	9.272983333	9.088206667	9.081663333	-0.044511407	0.74334028	0.847981508	0.462479278	1.823591103	-0.460327562	-0.414341283	-1.168188174	-0.63676901	-1.251171849	-1.272929156
AT1G09860	6.631116667	5.9004	6.051566667	6.349436667	6.28772	6.225673333	7.39847	7.152976667	6.921313333	6.15882	6.131556667	0.07965468	-1.374282994	-1.073500322	-0.480815859	-0.603616106	-0.727072967	1.60648987	1.118021463	0.657071189	-0.860093855	-0.914340856
AT1G09870	9.157933333	8.915963333	8.55495	8.430556667	8.949923333	8.468816667	8.697963333	8.39752	8.920666667	8.618763333	9.005533333	1.381252948	0.636929417	-0.473583123	-0.856229257	0.741393719	-0.738537732	-0.033660036	-0.957853295	0.651397333	-0.27728703	0.912455551
AT1G09880	6.544876667	6.19916	5.888386667	5.72551	6.46288	6.01082	6.942833333	7.509233333	7.663263333	6.243086667	6.61532	-0.126721796	-0.610951076	-1.046236852	-1.274370635	-0.24157072	-0.874750168	0.430677626	1.224007802	1.43975047	-0.549425034	-0.028055091
AT1G09890	6.967043333	6.79596	6.83559	6.22262	7.02887	6.439963333	6.003013333	6.163473333	6.408216667	6.042216667	6.206943333	0.824340448	0.444398482	0.532408809	-0.828875323	0.961645145	-0.346199122	-1.316577935	-0.960228274	-0.416702138	-1.22951515	-0.863690073
AT1G09900	7.734503333	9.150443333	8.619833333	8.267876667	8.01857	8.393666667	8.4493	7.850076667	8.016123333	7.699836667	8.259	-1.337471256	2.105055402	0.815001396	-0.040698851	-0.646829652	0.265130088	0.400389515	-1.05648175	-0.652778149	-1.421755141	-0.062280388
AT1G09910	8.364033333	8.409846667	8.211933333	9.158506667	8.356206667	7.989306667	8.58873	7.87361	8.229223333	8.526296667	8.371363333	-0.478013314	-0.375197806	-0.819360201	1.304964986	-0.495578128	-1.318984919	0.026256954	-1.578634472	-0.780557521	-0.113857602	-0.461563132
AT1G09920	10.20784667	9.886723333	10.04031	10.1759	9.944406667	9.334866667	10.02576	9.790993333	10.24803333	10.25983333	9.9562	0.832197121	-0.235856419	0.274971559	0.725942773	-0.044002131	-2.071327109	0.22657838	-0.554253604	0.965857641	1.005104343	-0.004777602
AT1G09930	5.982026667	5.59047	5.60338	5.992706667	5.510893333	5.57726	5.91508	6.451366667	7.07871	5.742883333	5.919006667	-0.222263648	-0.818955367	-0.799281867	-0.205988437	-0.940221947	-0.839086036	-0.324283419	0.492961797	1.448967922	-0.586693266	-0.318299587
AT1G09932	8.861326667	7.268646667	8.57318	9.314913333	5.332096667	6.42017	5.48097	5.27078	5.077326667	7.590833333	6.820613333	1.542547072	0.380593206	1.332327107	1.87346526	-1.032234079	-0.238420496	-0.923622214	-1.076968198	-1.218103799	0.615647355	0.053726501
AT1G09935	4.823403333	4.74548	5.21608	5.4621	4.50393	5.016983333	4.917613333	4.887563333	4.861693333	4.93066	4.954746667	-0.199211275	-0.478853826	1.209982865	2.092871949	-1.345701472	0.495486997	0.138879045	0.031038963	-0.061800402	0.185699465	0.272139002
AT1G09940	8.703586667	8.905236667	8.448223333	8.372976667	8.226453333	7.821753333	7.865436667	7.59027	7.923123333	8.20241	7.667073333	0.410781732	0.728671674	0.008215726	-0.110406434	-0.34139227	-0.979379176	-0.910514845	-1.344299699	-0.819575043	-0.37929524	-1.223223541
AT1G09950	7.75987	7.435636667	6.140963333	6.714633333	7.119086667	6.512123333	6.19726	6.19516	6.430123333	6.189923333	6.06282	2.387551871	1.72172106	-0.936961152	0.241101442	1.071668392	-0.174763874	-0.82135288	-0.825665344	-0.343155341	-0.836419125	-1.097432743
AT1G09960	8.759206667	8.215823333	7.67952	7.815996667	8.81896	8.419353333	8.690556667	8.365033333	8.798483333	8.094866667	8.389506667	0.83986638	-0.635196553	-2.09104019	-1.720562003	1.002072178	-0.082696062	0.653509781	-0.230152588	0.946486425	-0.963544305	-0.163717523
AT1G09970	8.258263333	7.6124	7.426696667	8.15973	6.2087	7.13274	6.91855	6.424416667	6.398233333	7.409053333	7.03456	0.867721115	0.134885854	-0.075824282	0.755919287	-1.457836325	-0.40936514	-0.652397956	-1.213071262	-1.242780442	-0.095843466	-0.520766055
AT1G09980	8.381733333	8.40136	8.050856667	8.27218	8.547173333	7.83355	8.335373333	7.64169	8.19991	7.952406667	7.924226667	-0.161437971	-0.129637679	-0.697544017	-0.338942795	0.106617753	-1.049637198	-0.236553199	-1.360500176	-0.456038945	-0.85705856	-0.902717472
AT1G09995	8.060976667	7.123336667	6.62997	6.64311	7.532156667	6.920763333	7.819223333	7.554846667	7.318956667	7.18059	7.15039	1.417068388	-0.086931869	-0.878305524	-0.857228604	0.568826615	-0.411865048	1.029289416	0.605221997	0.226847972	0.004904046	-0.043537581
AT1G10000	6.67382	7.000906667	7.171783333	7.35152	6.239753333	6.430343333	6.870793333	6.20226	6.117693333	6.215476667	6.226366667	-0.22166275	0.318639584	0.600904413	0.897804747	-0.938681379	-0.623852826	0.103710194	-1.000615226	-1.140307766	-0.978783104	-0.960794317
AT1G10010	6.454916667	6.680723333	6.797293333	6.94089	6.458396667	6.809616667	6.73034	6.797626667	6.96385	8.041996667	8.94056	-0.889952793	-0.529908802	-0.344040383	-0.115078511	-0.884404006	-0.324391087	-0.450796068	-0.34350889	-0.078469273	1.640612963	3.073353342
AT1G10020	9.412813333	9.415316667	9.483653333	8.354443333	9.818586667	9.18085	9.652816667	9.62278	9.101583333	8.782303333	8.9878	-0.1267133	-0.12228436	-0.001381955	-1.999199688	0.591187853	-0.537106815	0.297904721	0.244763334	-0.677346763	-1.242222425	-0.878654192
AT1G10030	11.0131	10.39063333	10.4306	8.954616667	10.66766667	10.57123333	10.5619	10.64873333	10.5575	10.4605	10.93413333	0.928385884	0.300206988	0.340540419	-1.148987663	0.579782591	0.482464311	0.473045328	0.560675511	0.468604951	0.370714805	0.848694559
AT1G10040	8.89022	7.626683333	7.327883333	7.926363333	7.436793333	7.863836667	8.286406667	7.63184	7.870633333	7.833213333	7.4616	2.390166259	-0.515732719	-1.202917062	0.173475461	-0.952444348	0.029675774	1.001508063	-0.503873346	0.045306842	-0.040752188	-0.895393636
AT1G10050	6.816333333	6.1949	6.549266667	6.741673333	6.256303333	6.06044	6.07559	5.96814	6.229246667	5.94643	5.906576667	0.766825997	-0.597345674	0.180560727	0.602932219	-0.462552956	-0.892512529	-0.85925522	-1.09512967	-0.521947804	-1.142787505	-1.23027362
AT1G10060	6.243663333	7.876246667	8.199246667	7.14681	7.228986667	6.30967	8.810146667	9.392773333	10.19276667	8.128486667	7.844113333	-1.559582005	-0.188699064	0.082524573	-0.801208246	-0.732204363	-1.504156097	0.595498319	1.084730901	1.756486633	0.023107284	-0.215681477
AT1G10070	6.934423333	7.21195	6.189226667	8.303673333	8.63217	6.5796	6.348693333	6.395476667	8.24527	8.369913333	6.661983333	-0.538480193	-0.227975466	-1.372227416	0.993475646	1.361007059	-0.935466629	-1.193811575	-1.141469051	0.928132336	1.067586842	-0.843293813
AT1G10090	7.886223333	8.510743333	8.166343333	8.98704	8.000176667	7.0662	6.99373	6.43658	7.083373333	7.436563333	6.6383	0.257376178	1.071063773	0.622344744	1.691631071	0.405846065	-0.811032862	-0.905454081	-1.63136525	-0.788657712	-0.328486186	-1.368544105
AT1G10095	6.69619	6.668196667	6.531243333	6.740106667	6.62217	6.32937	6.898926667	6.705103333	6.706536667	6.35564	6.354346667	-0.10085036	-0.206470697	-0.723202918	0.064849562	-0.380131762	-1.484881756	0.664085881	-0.067219878	-0.061811835	-1.385763647	-1.390643462
AT1G10100	6.679873333	6.94486	7.096156667	7.419933333	7.031293333	7.455276667	7.269076667	7.590286667	7.493096667	7.256683333	7.323276667	-1.491092383	-0.900740935	-0.563674141	0.157652809	-0.708180139	0.236392574	-0.17843373	0.537175062	0.32064999	-0.20604426	-0.057684075
AT1G10110	6.29004	6.608346667	6.268073333	6.634836667	6.379296667	6.52411	6.780243333	6.88731	6.886613333	6.707836667	6.686773333	-1.491242261	-0.191790634	-1.580918739	-0.08364815	-1.126861829	-0.535677474	0.509958423	0.947046203	0.944202139	0.214366245	0.128377525
AT1G10120	9.33796	8.713963333	8.53313	7.786316667	8.969273333	8.644793333	9.650236667	9.06162	9.27588	8.830466667	9.102856667	0.711017163	-0.536922827	-0.898574035	-2.39213686	-0.026324653	-0.675256914	1.335543802	0.158360786	0.58686247	-0.30392612	0.240830595
AT1G10130	7.637736667	7.16688	7.105096667	7.160026667	7.490283333	6.90142	6.955306667	6.66292	6.900646667	6.635456667	6.966156667	0.456687573	-0.323332553	-0.425682688	-0.33468577	0.212416703	-0.763093009	-0.673824475	-1.158191588	-0.764374111	-1.203687286	-0.655850388
AT1G10140	10.09399333	8.062703333	7.993323333	9.358696667	9.286233333	7.93697	6.962846667	7.261696667	7.534556667	10.20373333	8.7462	1.569673866	-0.229001596	-0.290436498	0.918580191	0.854415045	-0.340336492	-1.202907438	-0.938280446	-0.696667192	1.666846916	0.376223991
AT1G10150	8.19504	8.73837	8.84903	9.295516667	8.098706667	7.504386667	7.792473333	7.95996	8.544073333	8.71045	8.344873333	-0.403605928	0.584454408	0.785692618	1.597640726	-0.578790706	-1.659577739	-1.135684325	-0.831105281	0.231120652	0.533681131	-0.131129949
AT1G10155	6.57194	6.666526667	7.41464	8.594746667	7.713743333	6.334656667	6.08841	6.666593333	6.295673333	6.880496667	6.506526667	-0.144155688	-0.018620314	0.974275308	2.540512255	1.371245095	-0.459078003	-0.785896449	-0.018531834	-0.510816662	0.265360558	-0.230972229
AT1G10160	6.790156667	6.637876667	6.688953333	7.006173333	6.723666667	6.693283333	6.611673333	6.596706667	6.592006667	6.498036667	6.616536667	0.316806308	-0.510958979	-0.233315876	1.491032064	-0.04462076	-0.209778815	-0.653395344	-0.734751315	-0.760299626	-1.271102778	-0.626959184
AT1G10170	7.314663333	7.15671	7.080963333	7.602053333	7.037466667	6.95367	6.90148	6.540526667	6.956803333	6.9419	6.566306667	-0.163088736	-0.364010902	-0.460363312	0.202481398	-0.515692593	-0.622284885	-0.688672391	-1.147817658	-0.618299175	-0.637256737	-1.115024596
AT1G10180	8.290363333	8.248593333	7.768966667	7.801086667	8.18502	7.9706	8.53985	7.854423333	8.14874	7.730333333	8.019466667	-0.012304486	-0.09759148	-1.076904785	-1.011321394	-0.227397047	-0.665204978	0.497103412	-0.902417301	-0.301474426	-1.155787258	-0.565427839
AT1G10190	5.07132	5.160773333	5.261823333	5.063706667	5.01511	5.06157	4.87334	5.120093333	5.111013333	6.157616667	6.427336667	-0.421732234	-0.220486459	0.006848676	-0.438860172	-0.548189511	-0.443667093	-0.867133618	-0.312005442	-0.332432983	2.022141084	2.62893804
AT1G10200	10.32870333	10.19115333	10.15586667	9.787513333	10.733	9.56461	10.2517	9.9921	10.23143333	10.20536667	10.25206667	0.586793811	0.43263923	0.393092874	-0.019726855	1.039895833	-0.269538341	0.50049489	0.209556837	0.477781698	0.44856835	0.500905819
AT1G10210	7.960286667	7.45798	7.77571	8.74084	7.712103333	6.964663333	7.455526667	6.95332	7.447646667	7.226553333	7.534086667	0.682818151	-0.406480602	0.282546472	2.375520695	0.144609496	-1.476283703	-0.411800883	-1.500882777	-0.428889397	-0.908350866	-0.241436212
AT1G10220	6.34766	5.629653333	6.056596667	6.10869	5.72267	5.854833333	6.113243333	5.596103333	5.936743333	5.971173333	6.082833333	1.896237748	-1.563181529	0.493869006	0.744859268	-1.115019047	-0.478244482	0.766797628	-1.72482838	-0.083594897	0.082291872	0.620279573
AT1G10230	8.987026667	9.139556667	8.94955	7.89232	8.622863333	9.444536667	10.57383333	10.09343667	10.219	9.954343333	10.62036667	-0.308850573	-0.146471022	-0.348747277	-1.47424739	-0.696529576	0.178202913	1.380423363	0.869005315	1.002676839	0.720930097	1.429961563
AT1G10240	7.884186667	7.96467	7.761523333	7.73645	7.867323333	7.81187	8.38034	7.723863333	7.967433333	7.638046667	7.80704	-0.372587025	-0.174394287	-0.674649338	-0.736393209	-0.414113513	-0.550669089	0.849206152	-0.767388272	-0.167589492	-0.97871451	-0.562563116
AT1G10250	6.781113333	6.42349	6.762576667	5.981523333	7.293253333	6.50534	6.49075	6.342423333	7.111483333	6.301416667	6.453366667	0.358716587	-0.598394457	0.309106714	-1.78123444	1.729362192	-0.379338451	-0.41838582	-0.815354019	1.242889252	-0.925100587	-0.518435223
AT1G10270	8.080686667	8.081766667	7.70922	7.729683333	7.739123333	8.072956667	8.072446667	7.847153333	7.97453	7.694436667	7.88297	0.335962297	0.340169107	-1.110972793	-1.03126412	-0.994493479	0.30585244	0.30386589	-0.573695567	-0.077538617	-1.168556758	-0.434182668
AT1G10280	7.94114	7.99672	7.86881	7.79429	7.93336	7.704483333	7.724636667	7.753606667	7.97235	7.6108	7.711306667	0.254150448	0.3910971	0.075932541	-0.10768143	0.234980874	-0.328961068	-0.27930415	-0.207923356	0.331050502	-0.55979264	-0.312148677
AT1G10290	8.51198	8.37023	8.146706667	8.358383333	8.655216667	8.162996667	8.236756667	7.617036667	7.911923333	7.758346667	8.036516667	0.046922069	-0.1678777	-0.50659206	-0.185829455	0.263974647	-0.481907134	-0.370135487	-1.309223409	-0.862369173	-1.09509039	-0.673567626
AT1G10300	6.620616667	5.96052	5.76507	5.756436667	5.780833333	5.646133333	5.75172	5.907603333	6.05435	5.893936667	6.1224	2.092166225	-0.267366618	-0.966007768	-0.996867844	-0.90966132	-1.391150001	-1.013727693	-0.45651863	0.068031177	-0.505370489	0.311277687
AT1G10310	10.73293333	11.52163333	11.7769	11.44076667	11.177	11.36263333	11.52473333	11.5378	11.29776667	11.63123333	11.5744	-1.738518179	0.584054157	1.335766212	0.345917117	-0.430825831	0.115829228	0.59318307	0.631661932	-0.075190838	0.906805428	0.73944201
AT1G10320	7.905513333	7.793243333	7.781246667	8.143293333	7.805156667	8.011523333	8.074133333	7.801123333	7.91089	7.865033333	7.610163333	0.045790792	-0.440650925	-0.492629897	1.076040295	-0.389033019	0.505109279	0.776384918	-0.406508583	0.069086731	-0.129600325	-1.233897115
AT1G10330	7.56911	7.452243333	7.184216667	7.274446667	7.213696667	7.337463333	7.746946667	7.257196667	7.292313333	7.081743333	7.42303	0.753338941	0.44555817	-0.260318507	-0.022688224	-0.182679798	0.143272856	1.22169068	-0.06811793	0.024365539	-0.530192907	0.368621756
AT1G10340	8.707833333	7.06104	7.89088	9.8356	6.500973333	5.917793333	6.50748	5.824826667	5.962926667	7.038246667	5.855116667	1.60180482	0.114661565	0.86405187	2.620238984	-0.391108861	-0.917751874	-0.38523299	-1.001705792	-0.876994039	0.094077955	-0.974352287
AT1G10350	9.740486667	9.542456667	9.69664	9.84802	9.704583333	9.20724	9.72996	9.227356667	9.632436667	9.32375	9.18424	0.677116131	-0.107166401	0.503464792	1.1029936	0.53492375	-1.434766141	0.63542608	-1.355095635	0.249192445	-0.973337277	-1.525855866
AT1G10360	8.26628	11.25856667	11.6923	11.57243333	10.85073333	9.781386667	9.900496667	10.4365	10.71176667	10.88256667	10.19744667	-2.564145803	0.960934528	1.471896549	1.33068694	0.480484149	-0.779265775	-0.638947562	-0.007505785	0.316773677	0.517985589	-0.289123925
AT1G10370	8.801346667	11.26993333	11.0308	10.34353333	11.46853333	10.46854	12.14986667	12.17746667	12.25706667	12.00136667	11.89473333	-1.343013345	0.280814001	0.123512962	-0.328568556	0.41145236	-0.246339624	0.859630953	0.877786132	0.930146723	0.761948192	0.691805172
AT1G10380	10.97226667	9.68079	10.20072	9.063553333	9.281473333	8.14687	8.535553333	9.059683333	9.498843333	9.365256667	9.140693333	1.959754845	0.647343521	1.175701514	0.020101534	0.241553987	-0.911441108	-0.516457272	0.016168802	0.462447525	0.326695437	0.098491963
AT1G10385	5.191706667	5.186346667	5.25866	5.467753333	5.204046667	5.288543333	5.313683333	5.528236667	5.833653333	5.09499	5.063296667	-0.678191531	-0.689148994	-0.541318648	-0.113868572	-0.652964835	-0.480228067	-0.428834296	0.009777673	0.634141804	-0.875909678	-0.940700447
AT1G10390	8.197396667	8.054536667	7.758273333	8.045663333	7.98476	7.75629	8.07276	7.616136667	7.80327	7.69036	7.543533333	0.24180086	-0.013380478	-0.542576011	-0.029230324	-0.138017907	-0.546118707	0.019170653	-0.796465306	-0.462201451	-0.663885091	-0.926151823
AT1G10400	9.282643333	5.983916667	6.268723333	6.1019	6.240126667	6.35506	6.224676667	6.20383	6.344156667	6.23962	6.087996667	3.647880225	-0.625502247	-0.256545392	-0.472659056	-0.293591351	-0.144699327	-0.313606274	-0.340612385	-0.158824205	-0.29424772	-0.490670328
AT1G10410	9.871743333	8.892703333	8.809813333	9.306623333	10.3328	8.5982	9.2159	8.81981	9.46393	9.97223	9.481033333	0.432079165	-1.108204371	-1.238611813	-0.457000987	1.157440736	-1.571534404	-0.599732292	-1.222884467	-0.209516851	0.590170722	-0.182608877
AT1G10417	6.98892	6.377393333	6.243293333	6.19747	6.399073333	6.53182	6.372183333	6.307776667	6.277056667	6.327753333	6.187246667	2.194419018	0.260739985	-0.163291169	-0.308186925	0.32929327	0.749045114	0.244265695	0.040608475	-0.056529758	0.103775731	-0.340513635
AT1G10420	6.819186667	6.664263333	6.778696667	6.978536667	6.725213333	6.765396667	6.550983333	6.70181	6.818096667	6.40478	6.677123333	-0.168280334	-0.598733678	-0.280781501	0.274472471	-0.42938455	-0.317735454	-0.913481326	-0.49441054	-0.171308891	-1.319706213	-0.563002262
AT1G10430	10.54866667	10.21253333	10.27646667	10.23276667	10.62573333	9.969326667	10.36936667	9.978263333	10.22596667	9.987143333	10.0986	0.261888713	-0.475912533	-0.335581039	-0.431501054	0.431047428	-1.009742903	-0.131668695	-0.990127224	-0.446426823	-0.970635925	-0.725992329
AT1G10450	6.000266667	6.139236667	5.621853333	5.750363333	5.782753333	5.880403333	5.81214	5.49178	5.747906667	5.533533333	5.845196667	-0.014593442	0.303548785	-0.8808902	-0.586693917	-0.512543908	-0.288995024	-0.445269391	-1.178665403	-0.592317932	-1.083080036	-0.369593191
AT1G10455	5.301806667	4.289543333	4.68924	4.86078	4.59923	4.448226667	4.380116667	4.449103333	4.63824	5.353416667	6.031366667	1.038656082	-1.15906253	-0.291283589	0.081145836	-0.486703739	-0.814546134	-0.96241933	-0.812642808	-0.402009371	1.150706231	2.622599249
AT1G10460	8.83632	7.543166667	7.676656667	6.734376667	7.758193333	8.04816	7.569156667	7.22262	7.09127	8.029836667	7.879643333	2.012310113	0.082333262	0.281561461	-1.124751728	0.4032515	0.836014529	0.121122241	-0.396069129	-0.592103468	0.808667726	0.584510506
AT1G10470	12.0419	12.27083333	12.6839	12.22406667	11.82096667	12.052	11.68386667	11.85493333	11.1167	11.32293333	11.1497	0.618343931	0.916917295	1.455636155	0.855924513	0.330204114	0.631516285	0.151399186	0.37450322	-0.588295892	-0.31932772	-0.545257507
AT1G10480	5.701546667	4.70198	4.610603333	4.774766667	4.789593333	4.782956667	4.723293333	4.689213333	4.760216667	4.585336667	4.57202	2.647380824	-0.497418031	-0.784903845	-0.268419372	-0.221772274	-0.242652304	-0.430362827	-0.537584035	-0.314196032	-0.864396876	-0.906293269
AT1G10490	7.300736667	7.213756667	6.75737	6.550976667	6.779643333	7.024456667	6.890043333	6.811006667	6.717353333	6.59745	6.796906667	0.31159169	0.165942991	-0.598280098	-0.94388737	-0.560983225	-0.151041359	-0.37611755	-0.508465075	-0.665288323	-0.866067405	-0.532075636
AT1G10500	11.19986667	11.99696667	12.17903333	12.17916667	11.52196667	11.24633333	11.5125	11.73596667	11.82023333	12.29123333	11.6015	-0.537251712	0.710348073	0.995313992	0.995522682	-0.033109332	-0.464523317	-0.047926308	0.301837794	0.433729746	1.170926457	0.091374132
AT1G10510	8.06985	9.356993333	9.018163333	8.31666	8.128186667	8.159406667	7.756566667	7.72648	7.714073333	7.62913	8.140733333	-0.46600473	2.085868136	1.414108387	0.023317419	-0.350347248	-0.288450901	-1.087116006	-1.146765422	-1.171362711	-1.339770208	-0.325472398
AT1G10520	5.47073	5.27881	5.19731	5.259486667	4.956766667	4.95353	5.52263	4.905816667	5.104916667	4.817403333	4.899183333	0.499132945	0.008962953	-0.199190728	-0.040389476	-0.813546312	-0.821812865	0.631687252	-0.943674288	-0.43516634	-1.169484849	-0.960616039
AT1G10522	8.8956	10.69513333	10.45226667	9.251533333	9.416526667	10.29887667	10.27716667	10.21858333	9.883383333	10.24273333	10.8022	-1.139840633	1.261380452	0.937309455	-0.664898264	-0.444738146	0.732632334	0.703663429	0.62549231	0.178215623	0.657717047	1.404245679
AT1G10530	8.685476667	6.973516667	6.845453333	6.663323333	7.47663	7.04854	6.734	6.645833333	7.133223333	7.75787	7.08399	2.889912865	-0.381078074	-0.625764868	-0.97375523	0.580205574	-0.237733228	-0.83871543	-1.007172851	-0.075931307	1.117562459	-0.16999997
AT1G10540	6.569146667	6.933226667	6.209206667	6.472833333	6.712096667	7.677653333	8.847713333	8.245956667	8.795216667	10.27813333	10.88333333	-0.91143325	-0.659122453	-1.160874988	-0.978179277	-0.812367582	-0.143227911	0.667634455	0.250611538	0.631253781	1.6589287	2.078337879
AT1G10550	10.16255333	6.92807	7.442783333	6.3458	8.518523333	6.804643333	6.217536667	6.96959	7.28422	8.133836667	8.686296667	2.167004947	-0.621567783	-0.177813583	-1.123565189	0.749623328	-0.727978669	-1.234145952	-0.585771791	-0.314517143	0.417970127	0.894267184
AT1G10560	6.99189	5.73514	5.66919	6.194793333	6.483466667	5.392616667	5.657566667	5.56003	6.03776	5.887383333	5.64736	2.0336981	-0.708465555	-0.852365052	0.294474302	0.92434462	-1.455833795	-0.877726565	-1.090546539	-0.048164329	-0.376278457	-0.899996985
AT1G10570	7.45788	7.815263333	7.388843333	7.43403	7.582953333	7.014326667	7.299623333	6.81587	7.439736667	7.10742	7.712873333	-0.056085111	1.058096737	-0.271314512	-0.130440109	0.333844762	-1.43891141	-0.549467674	-2.057621895	-0.112648948	-1.148682705	0.738884651
AT1G10580	10.08383	10.0137	9.61523	9.723916667	9.82615	9.84818	10.10854	9.732333333	9.803193333	9.68245	9.620043333	0.59760625	0.478042037	-0.201307059	-0.016007818	0.158289175	0.195847989	0.63973418	-0.001658294	0.119150492	-0.086704087	-0.193100836
AT1G10585	5.567433333	5.760493333	6.08579	6.131653333	5.75436	5.712253333	5.50463	5.691876667	5.412043333	6.57767	5.763053333	-0.597386994	-0.015045677	0.966170987	1.104511989	-0.033546109	-0.160555597	-0.786825385	-0.222019261	-1.066101472	2.449865417	-0.007323758
AT1G10588	5.607316667	4.67236	4.948646667	5.300923333	4.699133333	5.259116667	4.721613333	5.217026667	5.78019	8.174783333	9.22814	-0.086350905	-0.821288409	-0.604108897	-0.32719624	-0.800242806	-0.360059033	-0.782572046	-0.393144545	0.049538918	1.931846954	2.759854654
AT1G10590	11.98536667	11.76193333	11.738	11.50236667	11.83546667	11.71716667	12.03973333	11.851	11.81883333	11.7409	11.8502	0.59741603	0.309435846	0.278588498	-0.0251161	0.404211959	0.251736698	0.667488487	0.424232661	0.382773482	0.282326269	0.423201552
AT1G10600	7.719436667	8.86204	8.679333333	9.116703333	7.939603333	7.754396667	8.29171	7.69365	7.992986667	8.67229	8.839126667	-1.231383129	1.226855073	0.833773332	1.774746994	-0.757708587	-1.156168919	-0.000173549	-1.286861498	-0.64285775	0.81862005	1.177558498
AT1G10610	6.79952	7.080273333	7.15924	7.89492	6.962953333	6.74604	7.561713333	6.938083333	7.41486	6.75617	6.8298	-1.090666695	-0.345363108	-0.135733753	1.817243748	-0.656807377	-1.232637711	0.932694592	-0.722828678	0.542849474	-1.205746043	-1.010283704
AT1G10620	6.10266	6.120386667	6.121046667	6.629206667	6.148473333	6.25183	6.15238	6.25328	6.339643333	7.045056667	6.634586667	-1.059914632	-0.991775304	-0.989238338	0.964071974	-0.883813293	-0.486521805	-0.868796503	-0.480948167	-0.148977154	2.562552951	0.984752093
AT1G10630	12.02766667	11.41006667	11.5702	10.9873	12.07283333	11.53036667	11.978	11.7917	11.85763333	11.69046667	11.78263333	0.646716422	0.132283725	0.265667505	-0.219861671	0.6843382	0.232488151	0.605346348	0.450166926	0.505086392	0.365844166	0.442614805
AT1G10640	7.913683333	9.983523333	8.63592	6.39246	10.46076667	10.24964333	11.38616667	11.29743333	11.43183333	10.95143333	11.0871	-1.338887391	-0.010471267	-0.875358407	-2.315203244	0.295821847	0.160323625	0.889740354	0.832791608	0.919049062	0.61073001	0.697800405
AT1G10650	9.074716667	8.817913333	8.67002	9.156126667	9.264176667	8.930146667	9.181683333	9.024576667	9.126953333	9.100646667	8.74841	0.353514933	-0.218729699	-0.548286037	0.534923932	0.775695855	0.031364105	0.591872824	0.241786065	0.469915884	0.411295738	-0.373606619
AT1G10657	5.194343333	6.623763333	6.91619	5.8712	7.853456667	6.8314	7.889986667	7.68161	7.424533333	8.002993333	8.179613333	-1.667300881	-0.226412514	0.068360318	-0.985013732	1.01314676	-0.01710996	1.049969843	0.839921352	0.580782136	1.163883173	1.341920211
AT1G10660	8.593363333	9.081026667	8.814726667	9.430606667	8.470333333	8.548523333	8.713363333	8.356403333	8.524476667	9.083273333	9.009433333	-0.092280532	1.000940389	0.403961467	1.784612533	-0.368083449	-0.192800753	0.176729872	-0.623486411	-0.246707449	1.005976862	0.840445793
AT1G10670	11.7508	11.74953333	11.5892	10.83236667	11.91063333	11.36906667	11.6621	11.77383333	11.8844	11.70833333	12.17323333	-0.129894567	-0.132284339	-0.43477911	-1.862667632	0.171656874	-0.850096256	-0.297241467	-0.086438457	0.122163446	-0.210014804	0.667094256
AT1G10680	6.022496667	5.787176667	5.890986667	5.992143333	5.780963333	5.8233	5.83171	5.813383333	6.009196667	5.98884	5.92496	0.108848555	-0.941680875	-0.478246147	-0.026656587	-0.969418805	-0.780416959	-0.742872541	-0.824687528	0.04947391	-0.041403522	-0.326580388
AT1G10690	8.427616667	8.005406667	8.863483333	9.472783333	7.600673333	7.26915	9.031643333	8.084866667	8.77905	8.882903333	8.216656667	0.262767472	-0.238997642	0.780762516	1.504870149	-0.71999304	-1.11398381	0.980608141	-0.144565355	0.680419793	0.803841738	0.012057237
AT1G10700	8.517196667	8.608563333	8.48407	7.989896667	7.678726667	7.819963333	7.63251	7.414733333	7.949083333	7.550363333	7.490246667	1.340133337	1.544801752	1.265927036	0.158940468	-0.538104449	-0.221723369	-0.641633365	-1.129469977	0.067515438	-0.825648265	-0.960314258
AT1G10705	6.767503333	6.50219	6.26808	7.300286667	6.511866667	6.55042	6.44012	6.408883333	6.830333333	7.08189	7.176843333	-0.180867148	-0.92369681	-1.579162745	1.310830454	-0.896603882	-0.788661476	-1.097481657	-1.184938711	-0.004954438	0.699359029	0.965211301
AT1G10710	6.115326667	6.239556667	6.152596667	6.16899	6.770766667	6.33683	7.106516667	6.857126667	6.66757	6.440106667	6.71058	-0.947876372	-0.628859817	-0.852168837	-0.81007156	0.735261441	-0.379066662	1.597450994	0.95702969	0.470257456	-0.113857241	0.580705029
AT1G10717	5.99993	5.937383333	5.933343333	6.37343	5.98962	6.044653333	6.069783333	6.22162	6.332423333	6.445166667	6.56643	-0.384413978	-0.589566744	-0.602817925	0.840664225	-0.418230729	-0.23772166	-0.155295381	0.342728155	0.706162555	1.075960146	1.473703296
AT1G10720	8.560903333	8.070423333	8.0157	8.4511	8.380773333	7.659186667	7.818653333	7.484466667	8.157793333	8.213103333	8.263093333	1.226252388	-0.037312832	-0.178290039	0.943379135	0.762204918	-1.096732888	-0.685917903	-1.546843219	0.187768095	0.330256662	0.459039947
AT1G10730	8.292506667	8.19366	7.739056667	8.52088	8.319483333	7.537413333	7.771966667	7.406733333	7.78663	7.758286667	8.13027	0.615555174	0.340420904	-0.924942521	1.251219812	0.690643245	-1.48620567	-0.833339342	-1.849946277	-0.792524759	-0.871416871	0.163978318
AT1G10740	9.036973333	9.5091	9.291433333	9.552706667	9.027003333	9.133153333	8.984116667	9.05044	9.249406667	9.65785	9.111076667	-0.799971058	0.305445481	-0.204189645	0.407544206	-0.823314376	-0.574779451	-0.923727324	-0.768440799	-0.302589027	0.653722166	-0.626468784
AT1G10745	6.747433333	7.190906667	7.030103333	6.910066667	6.896363333	7.227276667	6.938596667	7.32697	7.01022	8.191543333	10.34843333	-0.551092308	-0.068045922	-0.243198436	-0.373946496	-0.388872637	-0.028430469	-0.34287064	0.080158934	-0.264856045	1.021881904	3.371240573
AT1G10747	5.068386667	5.446436667	5.981496667	5.904513333	5.335576667	5.22963	5.44356	7.999763333	9.170813333	5.408723333	5.192763333	-0.934662161	-0.625922631	-0.18895881	-0.251828266	-0.716457916	-0.802980661	-0.628271899	1.459285342	2.415638804	-0.656721723	-0.833088312
AT1G10750	8.480536667	7.793336667	7.184123333	6.731396667	8.340446667	8.05702	8.137033333	7.801496667	7.889973333	7.516363333	7.59325	1.5570936	0.074582431	-1.239686444	-2.216363306	1.254874465	0.643432092	0.816046557	0.092186173	0.283058767	-0.522938029	-0.357068788
AT1G10760	6.77637	8.574446667	9.168173333	9.38195	8.013256667	6.91663	7.48403	7.23028	7.775433333	7.34479	7.10263	-1.343380872	0.282426774	0.819270042	1.012565326	-0.22499708	-1.216558816	-0.703519925	-0.932958801	-0.440035183	-0.829419705	-1.048378989
AT1G10770	6.913686667	7.242336667	7.70303	8.59216	6.5609	6.955386667	6.947823333	9.61533	11.47126667	12.90866667	12.40033333	-0.943245433	-0.788184465	-0.570823886	-0.151321807	-1.109694367	-0.923570878	-0.927139349	0.331421935	1.207074867	1.885257235	1.645419539
AT1G10780	9.247263333	9.05196	7.646856667	6.11252	8.844273333	9.482543333	10.08423333	9.302833333	9.291853333	8.606046667	8.878536667	0.556513398	0.3773305	-0.911794899	-2.319486647	0.186786395	0.772373269	1.324399474	0.607496622	0.597422917	-0.031776923	0.218221615
AT1G10790	6.866223333	6.528663333	6.119576667	6.30408	6.550426667	6.291386667	6.185343333	6.303213333	6.491316667	6.280003333	6.26781	2.165929163	0.870479525	-0.699467074	0.008598977	0.954000388	-0.040114063	-0.447075189	0.005272982	0.727154707	-0.083799734	-0.130593932
AT1G10800	8.982383333	8.245203333	8.319566667	7.126076667	9.190866667	8.048253333	7.51666	7.980133333	8.181773333	7.886766667	7.841356667	1.51782097	0.153982946	0.291560663	-1.916484921	1.903530698	-0.210389255	-1.193876601	-0.336416339	0.036632711	-0.509151642	-0.593163531
AT1G10810	8.280643333	6.642643333	6.6672	6.681706667	6.60752	6.499566667	6.395153333	6.307446667	6.471996667	6.31969	6.274853333	3.104559801	-0.218320107	-0.168503957	-0.13907544	-0.289572011	-0.508568325	-0.720383324	-0.89830684	-0.564497384	-0.873469767	-0.964426335
AT1G10820	9.394083333	9.275716667	9.24537	9.028336667	9.251646667	8.857613333	9.551093333	8.967956667	9.317193333	9.104616667	9.217613333	0.548715143	0.27952755	0.210513643	-0.283060116	0.224787938	-0.671316408	0.905784791	-0.420375353	0.373853126	-0.109585352	0.147389872
AT1G10830	9.679456667	11.32896667	11.45003333	10.45393333	10.54033333	9.93121	10.07052667	10.22779333	10.62786667	10.3393	10.01426	-0.339236388	1.056611772	1.159060792	0.316141167	0.389254565	-0.126197711	-0.008305178	0.124777002	0.463327012	0.219136161	-0.05591915
AT1G10840	11.67486667	11.60946667	11.19266667	11.02253333	11.5082	11.4134	11.64366667	11.3733	11.46073333	11.31203333	11.32646667	0.988683588	0.801762747	-0.389500352	-0.875761297	0.512330781	0.241381305	0.899510342	0.12677082	0.376665502	-0.048336472	-0.007084319
AT1G10850	8.05099	8.11421	7.251736667	6.59772	8.06134	8.15415	8.471393333	8.098996667	8.366586667	7.878323333	8.426936667	-0.102331251	-0.012407121	-1.239189216	-2.169462542	-0.087609411	0.044403536	0.495650463	-0.034046567	0.346573457	-0.347932323	0.432415299
AT1G10865	11.5589	11.2634	11.47773333	11.73886667	11.08796667	10.80940667	11.23643333	11.02516667	11.05216667	11.52643333	11.21956667	0.725081607	0.360373399	0.624905128	0.947197751	0.143852327	-0.199948413	0.327090946	0.066344119	0.099667712	0.685011016	0.306273986
AT1G10870	8.227033333	7.910206667	7.519293333	7.21812	8.55745	7.774843333	7.685413333	7.274246667	7.550796667	7.305183333	7.243553333	0.270772013	-0.164136317	-0.700743499	-1.11416448	0.724335351	-0.34994972	-0.472710384	-1.03711934	-0.657498837	-0.994652542	-1.079252114
AT1G10880	6.1915	6.190226667	6.297333333	6.474043333	6.309356667	6.47952	6.33126	6.279553333	6.52136	6.315376667	6.290386667	-0.66671289	-0.673331815	-0.116579717	0.801978075	-0.054081123	0.830446384	0.059774785	-0.20900209	1.047935253	-0.022788509	-0.152689246
AT1G10890	7.0405	6.87057	6.81634	7.375876667	6.65408	6.608476667	6.71949	6.4993	6.73295	6.847266667	6.86128	0.164682875	-0.310039389	-0.461538173	1.101602611	-0.914833263	-1.042232296	-0.732101648	-1.347231969	-0.694499332	-0.375140379	-0.335992251
AT1G10900	8.856183333	8.93002	8.54455	9.157053333	7.34256	7.124836667	7.368433333	6.885266667	7.129733333	7.18429	6.658866667	0.785881356	0.858481299	0.47946771	1.081711949	-0.702389619	-0.916466206	-0.676949649	-1.15202354	-0.911651556	-0.858008683	-1.374631465
AT1G10910	7.228293333	8.33281	7.982393333	7.815173333	7.418573333	7.368093333	7.43395	7.0145	7.21618	6.799886667	7.32515	-0.78383547	0.8569472	0.336395893	0.087987077	-0.501170539	-0.576159638	-0.478328179	-1.101429949	-0.80183008	-1.420242556	-0.63995286
AT1G10920	6.15446	7.208243333	7.92223	8.587323333	7.19126	6.694986667	7.278403333	6.885976667	6.52561	7.115366667	6.990433333	-1.812839362	-0.250831398	0.807500827	1.793359164	-0.27600555	-1.011624415	-0.146834233	-0.728522669	-1.262689025	-0.388501153	-0.573688046
AT1G10930	6.35352	6.78238	6.530756667	5.883776667	6.385123333	6.72319	6.781613333	6.462203333	6.380766667	6.251516667	6.337806667	-0.490420265	0.664151321	-0.013265904	-1.755057456	-0.405338162	0.504800735	0.66208731	-0.19782434	-0.417067126	-0.765032377	-0.532723507
AT1G10940	10.612	10.45246667	10.69333333	10.9745	10.99103333	10.06370667	10.45896667	10.13293667	10.57793333	10.52066667	10.14282333	-0.085873232	-0.54425968	0.147821488	0.955696475	1.003201631	-1.661282133	-0.525583257	-1.462363868	-0.18375684	-0.34830091	-1.433956551
AT1G10950	10.75633333	10.67543333	10.35226667	10.2483	10.86246667	10.33376667	10.30126667	10.2577	10.43916667	10.08336667	10.56603333	0.733438997	0.626238497	0.198010705	0.06024459	0.874076159	0.173496376	0.130430662	0.07270052	0.313161799	-0.158308387	0.481272678
AT1G10960	9.418093333	12.05916667	12.2499	11.9235	11.7983	12.00176667	11.8087	11.912	11.94103333	11.94313333	12.1944	-1.894698778	0.655045409	0.839183124	0.524070139	0.403199594	0.599630319	0.413239959	0.512967812	0.540997164	0.543024545	0.785602331
AT1G10970	7.930183333	7.567386667	7.465063333	8.435286667	7.966666667	8.237923333	8.58626	8.19279	8.58143	8.38051	8.176146667	-0.117505765	-0.642783205	-0.790932688	0.613811279	-0.064683141	0.328057533	0.832398971	0.262710952	0.825405825	0.534502537	0.238613797
AT1G10980	5.66982	6.254556667	5.725103333	5.92616	6.40567	6.8722	9.570843333	8.348293333	7.84239	7.327926667	7.63963	-1.156365331	-0.684153309	-1.111720525	-0.949354489	-0.562119688	-0.185367062	1.993958945	1.00667212	0.598123025	0.182661186	0.434381438
AT1G10990	9.711693333	8.792326667	8.8332	8.222853333	7.566036667	9.55423	9.696273333	8.472006667	7.675393333	7.4451	7.947386667	1.430381277	0.336018951	0.384672266	-0.341850048	-1.123687634	1.242945789	1.412026177	-0.045271945	-0.993515614	-1.267643834	-0.669750061
AT1G11000	9.47173	7.987936667	7.828513333	7.087716667	9.374776667	8.09074	8.649103333	8.26639	8.858616667	9.024083333	9.057806667	1.130625546	-0.911080121	-1.130447277	-2.149786506	0.997217365	-0.769622316	-0.001312096	-0.527927201	0.286979103	0.51466191	0.561065354
AT1G11020	9.694303333	9.616303333	9.37471	9.662626667	9.789173333	9.206243333	9.715186667	9.498453333	9.896433333	9.682566667	10.02127667	0.474691618	0.356828644	-0.00823429	0.426826155	0.618046239	-0.262798167	0.506247667	0.178749778	0.780122939	0.456956766	0.968769177
AT1G11040	6.078196667	6.08597	6.350336667	6.41582	6.27797	6.249116667	6.08423	6.26635	6.701756667	6.96425	6.419016667	-1.07077734	-1.044775312	-0.160461057	0.058582614	-0.40252968	-0.499044926	-1.050595663	-0.441398921	1.015049151	1.893097051	0.069275557
AT1G11050	7.87036	7.39022	7.503	8.222663333	7.395696667	6.798773333	6.915766667	6.707876667	6.656846667	7.238713333	7.267956667	1.154897663	0.283226623	0.48797328	1.794487394	0.293169247	-0.79051631	-0.578120549	-0.955534829	-1.048177336	0.008173568	0.061263431
AT1G11060	7.32699	7.31425	7.039403333	7.327053333	7.109106667	7.089023333	7.11739	6.988423333	7.167276667	6.90656	7.112476667	0.119796444	0.076078398	-0.867073815	0.120013776	-0.6278828	-0.696799919	-0.599458064	-1.04201463	-0.428269085	-1.322933388	-0.616318451
AT1G11070	6.813443333	6.852206667	6.996046667	6.676553333	6.90335	6.591703333	6.479916667	6.499803333	6.63816	6.53407	6.643513333	0.716934754	0.892110533	1.542139357	0.098313746	1.123232897	-0.285132762	-0.790309037	-0.700438997	-0.075189961	-0.545584151	-0.050997657
AT1G11080	10.04789667	7.601366667	5.248026667	5.94296	7.550813333	8.057883333	7.77254	6.552613333	7.106373333	7.721273333	7.672196667	2.29255127	0.186504582	-1.839321348	-1.24110181	0.142986751	0.579487874	0.333855741	-0.716293865	-0.239600583	0.289723851	0.247477179
AT1G11090	9.07489	9.34789	9.325333333	9.372663333	9.85798	9.264043333	9.543413333	9.32754	9.653936667	9.45141	9.666216667	-0.270762508	0.215736091	0.17553907	0.259883314	1.124740011	0.066317461	0.564167694	0.179471452	0.761125374	0.400213508	0.783008901
AT1G11100	6.21394	5.350886667	5.337126667	5.56513	5.51541	5.686893333	5.54106	5.511113333	5.682676667	5.421493333	5.400696667	1.242719236	-1.071424214	-1.108319516	-0.496963995	-0.630280452	-0.170474531	-0.561503961	-0.641801296	-0.181780868	-0.882103405	-0.937866436
AT1G11110	5.089193333	5.217886667	5.241056667	5.35819	5.329766667	5.670906667	5.528283333	5.527816667	5.8536	5.47566	5.37556	-1.514957102	-0.926772157	-0.820875101	-0.285524424	-0.415431516	1.143727818	0.491876668	0.489743797	1.978716433	0.251364968	-0.20613591
AT1G11120	7.915276667	7.48611	6.587773333	6.47059	8.15873	7.900276667	9.732453333	8.654963333	9.04673	7.790336667	8.260493333	-0.088953873	-0.583946575	-1.620071065	-1.755228102	0.191840589	-0.106254589	2.006943264	0.764186713	1.216042964	-0.233057302	0.30921249
AT1G11130	8.350273333	8.449743333	8.022443333	7.560973333	8.464623333	8.511046667	8.940413333	8.368283333	8.53614	8.014363333	8.523183333	0.091940105	0.299754893	-0.592969132	-1.55708183	0.330842498	0.427831089	1.324872837	0.129566971	0.480256601	-0.609850036	0.453187265
AT1G11145	5.060513333	4.969556667	4.893716667	5.07777	4.873006667	5.21144	5.168796667	5.190326667	5.11027	4.757003333	4.947333333	-0.401122356	-0.704730723	-0.957880485	-0.343520548	-1.02700933	0.102662584	-0.039678525	0.032187434	-0.23503733	-1.414222097	-0.778910991
AT1G11150	5.94813	6.28891	6.298646667	6.51586	6.214843333	6.07583	6.128966667	5.890973333	5.974223333	5.991053333	6.087893333	-1.128132147	0.345211794	0.387307747	1.326417872	0.024988557	-0.576028088	-0.346294577	-1.375245911	-1.015319028	-0.942555432	-0.523872917
AT1G11160	5.97831	5.572593333	5.436183333	5.548926667	5.75139	5.634463333	5.710273333	5.233766667	5.471776667	5.263126667	5.57776	0.730776348	-0.38628109	-0.761857983	-0.451442392	0.105998776	-0.215934764	-0.007207513	-1.319170664	-0.663859057	-1.238333939	-0.372055735
AT1G11170	6.915743333	6.628823333	6.58389	6.926436667	5.965246667	6.297366667	6.25898	6.220656667	6.66445	7.346816667	6.39942	0.885976139	0.056708438	-0.073159685	0.916882441	-1.86118748	-0.901280924	-1.012227609	-1.122991245	0.15967806	2.131881591	-0.606322284
AT1G11180	8.19227	9.505256667	9.784676667	9.934903333	9.240003333	8.801093333	9.196393333	8.417883333	8.990463333	8.885696667	9.237463333	-0.801884055	0.783265038	1.12060461	1.301971009	0.46302867	-0.066860784	0.410378972	-0.529504465	0.161762774	0.03527955	0.459962167
AT1G11185	8.507556667	6.005813333	5.60938	5.875703333	6.076353333	5.987483333	5.967486667	6.16243	5.923643333	6.43509	6.56533	3.075297969	-0.049489623	-0.544652314	-0.212002742	0.038617944	-0.0723846	-0.097361317	0.146131491	-0.152123571	0.486695838	0.649371333
AT1G11190	7.709206667	7.537586667	7.625483333	6.146756667	7.99262	6.891823333	6.83265	8.160793333	9.43058	10.69773333	9.334876667	-0.364770564	-0.518130139	-0.439585707	-1.760975372	-0.111512502	-1.095184043	-1.148061314	0.038767134	1.173448083	2.305775887	1.087927616
AT1G11200	9.920896667	9.806246667	9.731533333	9.507826667	10.00786	9.409033333	9.990586667	9.742223333	9.845046667	9.682313333	10.15863333	0.570041537	0.432166925	0.342318937	0.073296086	0.674621003	-0.045509779	0.653848616	0.355174407	0.478826628	0.283128458	0.855936439
AT1G11210	8.94102	8.858266667	9.470723333	11.30676667	8.45762	7.515296667	8.023796667	7.96946	8.40315	9.973413333	8.003973333	0.291208783	0.209094689	0.816820348	2.638680906	-0.188457126	-1.12350135	-0.61892933	-0.672846265	-0.242506365	1.315627248	-0.638599535
AT1G11220	9.122773333	9.075616667	8.275373333	8.176723333	8.308093333	9.583336667	10.1957	9.46206	9.530863333	9.011093333	9.09495	0.220839221	0.151997281	-1.016242704	-1.160257493	-0.968476218	0.89319534	1.787157591	0.716148877	0.816591832	0.057802509	0.180221163
AT1G11230	6.038166667	5.877106667	5.915133333	6.111136667	5.861903333	6.00376	5.967096667	6.007396667	6.142923333	5.928993333	5.736323333	0.869696529	-0.301772418	-0.025185685	1.400443388	-0.412353772	0.619439845	0.352769309	0.645891118	1.631643518	0.075624942	-1.325759151
AT1G11240	11.65786667	11.33593333	11.17696667	10.67326667	11.31266667	11.6634	11.97436667	11.64716667	11.52813333	11.42123333	11.48516667	0.72656863	0.170658353	-0.103843211	-0.973625793	0.130481777	0.736123517	1.273096697	0.708092009	0.502546804	0.31795328	0.428352525
AT1G11250	5.29069	5.532313333	5.294526667	5.496393333	4.69391	4.677713333	4.60345	5.083226667	6.664796667	7.57344	6.648336667	-0.479083358	-0.213505766	-0.474866328	-0.252986834	-1.135027437	-1.152829823	-1.234455537	-0.707114366	1.031250656	2.029975839	1.01315883
AT1G11260	11.24863333	11.46406667	10.98056667	11.26986667	11.13046667	10.14523333	10.59323333	10.06194	10.18442333	11.11543333	11.50976667	0.468213466	0.78238729	0.077282645	0.499178765	0.29588696	-1.140912626	-0.487578849	-1.262382153	-1.083760504	0.273963334	0.849033169
AT1G11270	9.007063333	8.757363333	8.36578	8.90911	8.612163333	8.37122	8.958423333	8.394126667	8.885993333	8.375526667	8.451346667	0.723236535	0.343390634	-0.25228948	0.574229038	0.122511079	-0.244014103	0.649244927	-0.209168274	0.539063755	-0.237462762	-0.122124691
AT1G11280	8.397156667	8.27028	7.785143333	7.63872	8.226026667	7.957726667	8.26642	8.04319	8.038573333	7.559636667	7.98464	0.086806654	-0.127532363	-0.947097686	-1.194457853	-0.202291704	-0.655544141	-0.134053251	-0.511166712	-0.518965875	-1.328057232	-0.610078118
AT1G11290	6.544403333	7.365526667	7.376463333	7.222106667	6.748813333	6.888923333	7.112573333	6.516233333	6.763046667	6.299066667	6.39498	-1.002648544	0.361859585	0.380033676	0.123530276	-0.662968626	-0.430139737	-0.058487598	-1.049460262	-0.639316273	-1.410338671	-1.250953939
AT1G11300	5.901553333	6.633143333	6.40648	6.581743333	5.68539	6.401843333	6.28611	6.114113333	6.08183	5.664956667	5.76554	-0.909763272	0.380113263	-0.019520022	0.289489206	-1.290883861	-0.027694994	-0.231746048	-0.534995771	-0.591914966	-1.326910156	-1.149570278
AT1G11310	10.23518	10.3064	10.66626667	11.1759	10.10333	9.398703333	9.87883	9.291656667	9.39894	10.52303333	9.113503333	0.316501481	0.436742922	1.04430943	1.904728505	0.093897802	-1.095730476	-0.285127803	-1.276458439	-1.09533091	0.802487155	-1.577236501
AT1G11320	7.226906667	7.66579	7.47016	7.04667	7.39124	7.18215	7.64267	7.109016667	7.496276667	6.98326	7.406156667	-0.418787964	1.111335059	0.429290551	-1.047165148	0.154143833	-0.574827624	1.030729482	-0.829799705	0.520343708	-1.268237796	0.206149305
AT1G11330	5.708763333	6.75647	7.422816667	7.601913333	7.115126667	6.254166667	6.739616667	6.23346	6.238916667	6.56334	6.798516667	-2.09565299	-0.136311672	1.109839181	1.444772145	0.534420747	-1.07568116	-0.167829494	-1.114405193	-1.10420055	-0.497488708	-0.057679194
AT1G11340	5.82498	6.34917	6.39603	6.258266667	5.808266667	5.785586667	5.700443333	5.87595	5.885976667	5.66153	5.77267	-0.63504364	0.550426805	0.656402014	0.344846357	-0.672841314	-0.724132772	-0.916686818	-0.51977355	-0.497097961	-1.004690417	-0.753344178
AT1G11350	7.077313333	8.792996667	8.98217	9.629643333	8.288123333	8.045736667	7.736173333	7.258046667	7.180116667	6.79755	7.19898	-1.040890574	0.539535805	0.713795542	1.310224916	0.074464472	-0.148813492	-0.433972209	-0.874405465	-0.946191805	-1.298598593	-0.928815574
AT1G11360	10.86573333	10.28956667	10.39253333	10.30896667	10.912	10.05918	10.7506	10.44073333	10.3666	10.3969	10.46873333	0.757693806	0.053693293	0.179505129	0.077397563	0.814225638	-0.227809163	0.61701589	0.238399242	0.147817978	0.184840626	0.27261159
AT1G11370	6.143203333	6.434363333	6.640546667	6.86701	6.55142	6.318756667	6.41066	6.338846667	6.3628	7.959466667	8.004933333	-1.203244886	-0.711285291	-0.362906843	0.019737785	-0.513500052	-0.906620533	-0.751335718	-0.872675388	-0.832202548	1.865611321	1.942434246
AT1G11380	9.741376667	9.050913333	8.643316667	8.40028	8.593543333	8.5097	9.102536667	8.578173333	8.673036667	8.706866667	9.229573333	1.385432441	0.094533821	-0.667513849	-1.121898148	-0.760570677	-0.917325189	0.191049431	-0.789306615	-0.611948977	-0.548699999	0.428558723
AT1G11390	8.863656667	8.50111	8.12661	7.713386667	8.17218	8.061943333	7.947926667	7.73276	8.01146	7.650256667	7.463243333	1.097353683	0.435427478	-0.248322744	-1.0027728	-0.165122484	-0.366389093	-0.574557107	-0.967401582	-0.458559962	-1.118033552	-1.459476564
AT1G11400	9.98643	9.92342	9.089876667	9.117436667	8.884786667	9.973796667	10.44073333	10.04531333	9.942233333	9.814706667	10.54643333	0.254759551	0.129006325	-1.534551259	-1.479547943	-1.943862942	0.229546372	1.161442774	0.372276916	0.166553339	-0.087960068	1.372395258
AT1G11410	5.665206667	6.95391	7.376616667	7.591543333	6.980856667	6.183103333	6.557806667	6.639666667	7.198816667	6.92781	6.961793333	-2.093268002	-0.271911739	0.325510037	0.629271206	-0.233827349	-1.361311847	-0.831734367	-0.716039607	0.074220904	-0.308799514	-0.260770029
AT1G11420	8.585306667	7.683543333	6.6727	6.912926667	8.02556	8.58302	8.333796667	7.678626667	8.004133333	6.8128	7.081616667	1.30205225	-0.104487696	-1.681166938	-1.306469508	0.428978332	1.298485585	0.909755459	-0.112156547	0.395557742	-1.462643696	-1.043352552
AT1G11430	10.05764333	11.43713333	11.42196667	10.9088	10.8429	11.22633333	10.94193333	11.0878	10.9462	11.03676667	11.48196667	-1.240482774	1.094914898	1.069238599	0.200476782	0.088911851	0.738042555	0.256569621	0.503513545	0.263792843	0.41711703	1.170815168
AT1G11440	7.927563333	8.5518	8.820403333	8.715456667	7.940066667	7.99225	8.443436667	8.140483333	8.293696667	7.88967	8.222536667	-0.514995027	0.873968864	1.471627334	1.238114728	-0.487174363	-0.371063328	0.632853971	-0.041235302	0.299673522	-0.599309959	0.141338269
AT1G11450	9.147686667	7.560413333	6.895473333	5.280026667	5.76076	7.073376667	7.29484	6.909116667	6.682926667	6.606803333	7.29994	1.680979965	0.248745073	-0.351246277	-1.808902646	-1.3751254	-0.190719822	0.009111869	-0.338935569	-0.543032245	-0.611720159	0.013713721
AT1G11460	6.7343	5.332356667	5.125266667	4.861246667	4.882846667	5.111983333	5.12328	5.02033	5.015163333	4.816156667	4.808703333	2.331836247	-0.034298146	-0.383814963	-0.829415572	-0.792960102	-0.406233952	-0.387167966	-0.560922161	-0.56964222	-0.905516365	-0.918095752
AT1G11470	5.382213333	5.176496667	5.48483	5.672236667	5.194096667	5.26402	5.271406667	5.256916667	5.769076667	5.381386667	4.793876667	-0.247110112	-0.832115963	0.044705576	0.577642446	-0.782066041	-0.583221875	-0.562216074	-0.603421947	0.853030763	-0.249460941	-1.920189877
AT1G11475	8.68327	8.853353333	8.609053333	8.323806667	8.770676667	9.063833333	9.279483333	9.05716	9.316586667	9.31212	9.778783333	0.212398762	0.360893851	0.147602227	-0.101438807	0.288711123	0.544658161	0.732936257	0.538831857	0.765330158	0.761430434	1.168861381
AT1G11480	10.06377667	9.574573333	9.368613333	9.584043333	9.538963333	9.2659	9.532976667	9.13664	9.647646667	9.38496	9.125953333	1.191384682	-0.172437379	-0.746621512	-0.146036506	-0.271712466	-1.032970153	-0.288402353	-1.393326732	0.031279598	-0.701049572	-1.423119481
AT1G11490	6.54338	5.44263	5.69586	5.378246667	5.535926667	5.635293333	5.373746667	5.459076667	5.498196667	5.55096	5.283253333	2.899028817	-0.577893285	0.221980423	-0.78125993	-0.283198538	0.030669424	-0.795474011	-0.525943452	-0.402375709	-0.23571298	-1.081313912
AT1G11500	6.809526667	6.197733333	6.09274	5.717983333	7.179886667	6.136866667	6.16584	6.025213333	6.114936667	5.955916667	6.055203333	1.55937397	0.21261898	-0.018505303	-0.843465928	2.374656109	0.078631762	0.142411439	-0.167153335	0.030356739	-0.31969771	-0.101135646
AT1G11510	5.646723333	5.583036667	5.584563333	6.108366667	5.539103333	6.04215	6.163323333	6.535186667	6.79508	6.854033333	6.28652	-0.911564785	-1.038418941	-1.035378053	0.007958539	-1.12592746	-0.123934992	0.117423863	0.858119078	1.37578708	1.493213155	0.36281289
AT1G11520	5.364266667	5.46605	5.44478	5.53693	5.20796	5.30076	5.23758	5.20154	5.71871	5.39935	5.575796667	-0.472995454	0.012615658	-0.088864103	0.350786107	-1.218738904	-0.775987525	-1.077421061	-1.249368902	1.218063538	-0.305611896	0.536220054
AT1G11530	8.133536667	10.07980667	10.05371333	10.52843333	9.60339	8.704916667	8.57231	8.67866	9.170953333	9.036093333	9.004126667	-0.63946903	1.177098688	1.152744253	1.595828217	0.732431126	-0.10616663	-0.229936194	-0.130673514	0.328812671	0.202939939	0.173103578
AT1G11540	10.62084667	6.75697	6.716883333	6.884296667	6.667403333	6.834966667	6.43254	6.770643333	7.41622	7.297546667	7.59604	3.127521602	-0.54569301	-0.58380161	-0.424649247	-0.630840031	-0.47154507	-0.854114091	-0.532694384	0.081026459	-0.031790968	0.251973285
AT1G11545	10.44396667	9.37893	9.260526667	5.710946667	10.70363333	9.32312	8.27804	8.230853333	8.563613333	7.657963333	8.000386667	1.438758002	0.571743173	0.475354523	-2.414253502	1.650144951	0.526309903	-0.324458795	-0.362872064	-0.091981996	-0.829244857	-0.550488156
AT1G11560	6.537743333	6.37436	6.488486667	6.629873333	6.907816667	6.68858	6.468726667	6.594786667	6.917456667	6.632963333	6.378333333	-0.261468505	-1.049362197	-0.499002017	0.18281577	1.523159331	0.465920609	-0.594291904	0.013615137	1.569646908	0.19771687	-1.030201342
AT1G11570	7.24896	7.18905	7.414836667	6.836376667	7.10847	6.947346667	7.117986667	7.48392	7.788316667	7.4933	7.222726667	0.310007118	0.173099694	0.689071499	-0.632835833	-0.01104319	-0.379245167	0.01070447	0.846941991	1.5425548	0.868377338	0.250058226
AT1G11572	5.310883333	4.99531	5.441996667	5.42738	5.34202	5.131883333	5.242936667	5.427506667	5.885863333	6.264126667	5.902326667	-0.328957003	-1.076023658	-0.018568295	-0.053170789	-0.255246195	-0.75270932	-0.48980928	-0.052870927	1.032211193	1.927685852	1.071185359
AT1G11580	11.64646667	9.616816667	8.322886667	8.695266667	9.303446667	9.285116667	7.94723	7.659573333	8.140086667	8.22443	8.42117	2.604218904	0.664589241	-0.571951547	-0.216087583	0.365118028	0.347601012	-0.930946848	-1.205845182	-0.746643884	-0.6660414	-0.478027339
AT1G11590	5.145853333	5.39295	5.130013333	5.62038	5.305243333	5.1761	4.9396	5.14327	5.323983333	5.210286667	5.05622	-0.740759859	0.05600387	-0.791835973	0.78935239	-0.226806464	-0.643229418	-1.405824172	-0.749089823	-0.166379294	-0.532994438	-1.029782734
AT1G11592	8.8004	8.347536667	8.085486667	8.001586667	7.985693333	8.40087	8.77353	8.45211	8.53036	8.30884	8.473446667	1.034383427	0.226938196	-0.240291114	-0.389882944	-0.418220403	0.322030341	0.986474815	0.413390119	0.552908125	0.157942902	0.45143292
AT1G11595	4.782616667	4.727113333	4.9431	5.198693333	4.715906667	4.958973333	4.98977	4.83765	5.099336667	5.337203333	5.424006667	-0.922088123	-1.171109405	-0.202063524	0.944681646	-1.221389241	-0.130846219	0.00732612	-0.675175544	0.498907979	1.566120678	1.955572554
AT1G11600	7.864636667	9.575096667	6.54027	6.345426667	6.431703333	9.947223333	10.3505	9.760493333	10.00641	8.334886667	8.973596667	-0.594184209	0.679586826	-1.580433463	-1.725532322	-1.661282519	0.9567077	1.257025823	0.817650799	1.000783715	-0.243991378	0.231652775
AT1G11610	6.674036667	6.79322	7.099433333	7.343586667	6.794143333	6.93176	6.7566	7.152586667	7.108076667	7.382393333	7.16023	-1.090193208	-0.8400173	-0.197249587	0.315248932	-0.838079145	-0.54921011	-0.916885781	-0.08567624	-0.179106498	0.396707411	-0.069632236
AT1G11620	5.551866667	5.647223333	5.53662	5.745596667	5.68077	5.90179	5.433786667	6.015163333	6.44615	5.435103333	5.73741	-0.477347588	-0.18939413	-0.523388736	0.107668912	-0.088091526	0.579333998	-0.83391987	0.921693316	2.223166041	-0.829943864	0.082947211
AT1G11630	8.422066667	8.44327	8.327353333	8.150066667	8.375496667	8.377623333	8.754883333	8.288126667	8.382493333	7.96628	8.1148	0.050481303	0.113795272	-0.232336355	-0.761721165	-0.088578509	-0.082228201	1.044284678	-0.349468692	-0.067686193	-1.310515224	-0.867028789
AT1G11650	10.93046667	11.2334	10.9758	10.86873333	10.86313333	10.7175	10.81553333	10.74076667	10.73736667	10.80376667	10.998	0.247393796	1.863026747	0.489169853	-0.081848307	-0.111714761	-0.888420347	-0.365579622	-0.76433234	-0.782465545	-0.428334731	0.607569011
AT1G11655	7.544556667	5.775136667	5.2618	5.74043	5.5016	5.947306667	5.835073333	5.917033333	6.275226667	5.764896667	5.964016667	2.675894953	-0.232250935	-1.075949953	-0.289293384	-0.681824542	0.050720591	-0.133741496	0.000964586	0.589676407	-0.249080977	0.078184459
AT1G11660	8.803393333	8.67525	8.33573	8.032876667	8.90527	8.02508	8.15978	7.696543333	8.182256667	7.837153333	8.224643333	0.252695805	0.084916944	-0.359618695	-0.75614644	0.386083555	-0.766354664	-0.58999112	-1.196509757	-0.560562281	-1.012408213	-0.505065155
AT1G11670	11.18976667	9.486243333	8.88839	7.59843	8.951503333	8.776863333	10.17753333	9.385346667	9.641836667	9.158593333	9.369653333	2.082798965	0.021084695	-0.70247613	-2.263669269	-0.626092287	-0.837452925	0.857728626	-0.101026986	0.209393824	-0.375458556	-0.120020074
AT1G11680	10.4733	10.08227667	9.6746	9.74081	10.4079	9.869756667	9.93561	9.985493333	10.0205	9.58109	10.09972667	1.622048097	0.239333966	-1.202268721	-0.968140743	1.390784394	-0.512166986	-0.279300231	-0.102905669	0.020882885	-1.532933383	0.301039648
AT1G11690	4.337696667	4.88954	4.554356667	4.77496	4.5605	4.507353333	4.571593333	4.701663333	4.758903333	4.696816667	4.902533333	-1.847106402	1.200382803	-0.650627308	0.567628375	-0.61670148	-0.910197629	-0.555439866	0.162856246	0.478957342	0.136091106	1.272136942
AT1G11700	8.597226667	9.252883333	9.200093333	11.06173333	8.62533	9.393506667	9.51697	9.576873333	10.14542	9.881076667	9.7951	-0.96681479	-0.111926965	-0.180758002	2.246569367	-0.930171836	0.071426888	0.232406415	0.310512279	1.051820418	0.70715238	0.595050407
AT1G11710	6.462686667	6.52791	6.106286667	6.201193333	6.07292	6.183493333	6.185213333	6.131693333	6.215686667	5.921096667	6.36176	0.90092019	1.209576806	-0.785672822	-0.336545659	-0.94357402	-0.420307434	-0.412167871	-0.665440761	-0.267958806	-1.66204813	0.423304559
AT1G11720	6.83409	8.17869	7.567403333	7.851726667	6.322416667	7.254056667	6.895643333	6.322826667	6.769053333	6.538006667	6.938043333	-0.663779115	1.581029374	0.560486835	1.035164384	-1.518017284	0.037354857	-0.56101588	-1.51733279	-0.772357771	-1.158089973	-0.490229119
AT1G11730	5.86862	6.080973333	5.706266667	5.119113333	6.74335	6.656266667	7.150873333	5.990243333	6.31679	6.050456667	6.47093	-0.642726106	-0.239054019	-0.951350925	-2.067497339	1.020087842	0.854547182	1.794767438	-0.411526793	0.209220583	-0.297064536	0.502232303
AT1G11735	6.89029	7.210673333	7.50795	7.770656667	8.963056667	7.012173333	8.85819	7.49682	7.834406667	7.859096667	8.470526667	-0.985067456	-0.648009264	-0.335260362	-0.05888071	1.19557964	-0.856840512	1.085255022	-0.34696964	0.00818726	0.034162291	0.677415135
AT1G11740	6.806926667	6.433756667	6.34467	6.34568	6.534633333	6.189043333	6.04448	6.15307	6.636283333	6.202373333	6.08755	1.470721924	0.12187433	-0.200135306	-0.196484595	0.486499699	-0.762658164	-1.285191874	-0.892686152	0.853920333	-0.714476	-1.129512516
AT1G11750	9.691586667	11.00693333	10.94783333	10.40296667	10.38836667	10.27346667	10.20046667	10.3406	10.31406667	10.44116667	10.78563333	-0.805554007	1.339071591	1.242711159	0.354325587	0.33052081	0.143180478	0.024156595	0.252638972	0.209377323	0.416609318	0.978249872
AT1G11755	8.753843333	9.214263333	8.87518	8.888783333	9.243416667	8.60935	9.19634	9.77751	10.3759	8.48283	8.739703333	-0.910209303	-0.153446544	-0.710776024	-0.688417099	-0.105529084	-1.147703708	-0.182905975	0.772325798	1.755860979	-1.3556565	-0.933450313
AT1G11760	10.2911	9.977863333	9.89187	10.01855333	9.859886667	10.16693	11.04263333	10.64736667	10.82406667	10.3893	10.648	0.246173569	-0.159611832	-0.271012709	-0.106899587	-0.31244582	0.085316369	1.219754531	0.707702591	0.936610277	0.373387688	0.708523049
AT1G11765	3.96822	3.973836667	3.895163333	4.503486667	3.973476667	4.242113333	3.77066	4.08954	6.059576667	9.13357	8.715643333	-0.645469243	-0.64211119	-0.68914785	-0.325447769	-0.642326424	-0.481715821	-0.763585028	-0.572935294	0.604896387	2.442753924	2.192886865
AT1G11770	6.286936667	6.22806	6.40745	6.645313333	6.361226667	6.190596667	6.210226667	6.535526667	8.006103333	10.24443333	9.00212	-0.738805683	-0.788113465	-0.637878686	-0.438673906	-0.676589608	-0.819488099	-0.80304845	-0.53061758	0.700954756	2.57550191	1.535094587
AT1G11780	9.373896667	9.48156	9.341053333	8.92735	8.96604	9.185386667	9.07172	8.703636667	8.799876667	8.559246667	8.85547	0.791602689	0.964589616	0.738832009	0.074118535	0.136283285	0.488716232	0.306083512	-0.285330508	-0.130697901	-0.51732762	-0.041373898
AT1G11785	5.963273333	6.834636667	6.95762	9.034133333	7.4458	6.690513333	7.083753333	7.235573333	8.48663	7.31475	6.50056	-1.687359845	-0.482145624	-0.312042917	2.560057967	0.363176542	-0.681487832	-0.13758333	0.072404417	1.802786255	0.181916535	-0.944219175
AT1G11790	8.6316	9.564073333	9.515976667	8.241486667	9.21971	9.06652	8.854346667	8.986623333	9.012276667	8.608013333	9.167386667	-0.205036739	1.213612009	1.140438575	-0.798548395	0.689703609	0.456643001	0.133846174	0.335089599	0.374118135	-0.240921085	0.610099798
AT1G11800	9.45048	9.63492	9.436236667	9.455073333	9.09076	9.229023333	10.08926667	9.742786667	9.939826667	9.71452	9.535263333	-0.280307852	0.169865253	-0.315072358	-0.269096644	-1.158296733	-0.820829621	1.278814773	0.433141507	0.914068142	0.36414946	-0.073372391
AT1G11803	5.91631	5.818993333	5.608496667	5.546603333	5.66669	5.952033333	5.862476667	6.343776667	6.374853333	5.853006667	5.760966667	0.470856385	0.243056881	-0.249675122	-0.39455545	-0.113455779	0.554477802	0.344842959	1.471473214	1.544217683	0.322675519	0.107227672
AT1G11806	4.47605	4.766323333	4.679256667	5.15389	4.551716667	5.100153333	4.730756667	4.87496	4.72098	4.639476667	4.84049	-1.137843829	0.06724523	-0.294217831	1.676254036	-0.823708627	1.453162688	-0.080412154	0.51825758	-0.121000636	-0.459367148	0.375153082
AT1G11810	5.595676667	5.501233333	5.567203333	5.646836667	5.87334	5.82285	5.650876667	5.770606667	5.752383333	5.821073333	5.942356667	-0.24115783	-0.721498981	-0.385973914	0.019043208	1.171044817	0.914251416	0.039590749	0.648540518	0.55585619	0.905215245	1.522065307
AT1G11820	9.614916667	10.56963333	9.84481	8.78753	9.846086667	10.35447	10.6457	10.09277333	9.901263333	9.30762	9.517536667	-0.368876362	0.995471373	-0.040344914	-1.551261843	-0.038520481	0.687989985	1.104175231	0.314009654	0.040330306	-0.808021845	-0.508038259
AT1G11840	11.6582	11.5826	11.47373333	11.25373333	11.61686667	11.54366667	11.7101	11.76113333	11.8747	11.76343333	12.02763333	0.304072117	0.09321738	-0.21042088	-0.824019323	0.188789986	-0.015370951	0.448825568	0.591161813	0.907908767	0.597576706	1.334452655
AT1G11850	7.25423	10.8799	11.05586667	7.0606	10.37023333	9.24095	10.1039	10.99073333	10.917	11.2629	11.5241	-1.619929046	0.714935598	0.828254888	-1.744623197	0.38671966	-0.34051799	0.215205903	0.786310222	0.738827314	0.961580538	1.129788523
AT1G11860	11.36726667	12.21986667	12.269	11.87693333	12.03316667	11.48553333	11.3534	11.79473333	11.75343333	11.48633333	11.86956667	-1.213706472	1.128319903	1.263285376	0.186308512	0.615469417	-0.888837069	-1.251797134	-0.039488541	-0.152936453	-0.886639531	0.166072848
AT1G11870	8.112233333	9.102576667	8.94297	8.128543333	8.238796667	8.184556667	8.140023333	7.999693333	8.219183333	7.808616667	8.21927	-0.654300719	1.684338485	1.30743646	-0.615785586	-0.355428638	-0.483513299	-0.588676222	-0.9200575	-0.401744404	-1.371274132	-0.401539746
AT1G11880	7.988113333	7.765483333	7.843096667	7.635656667	7.995856667	7.270536667	7.811016667	7.15294	7.650656667	7.126336667	7.313946667	0.635041779	0.156804576	0.323527765	-0.12207941	0.651675431	-0.906403029	0.254615895	-1.159015439	-0.089857526	-1.216162741	-0.813152897
AT1G11890	10.75106667	10.603	10.60713333	10.49663333	10.82056667	10.26467	10.54653333	10.52626667	10.63886667	10.7519	11.13746667	0.745136198	0.333666863	0.345153175	0.038079594	0.938272975	-0.606534083	0.176749021	0.12042904	0.433338408	0.747451987	1.818921099
AT1G11900	8.118376667	8.27887	8.296423333	8.26897	8.046443333	7.74243	8.37375	7.657586667	8.022043333	7.902863333	7.992693333	0.254009821	0.502607576	0.529796987	0.487272872	0.142587964	-0.32831653	0.649572901	-0.459735461	0.10479334	-0.079811713	0.059331364
AT1G11905	9.42986	8.907586667	8.632686667	8.666346667	9.303676667	8.523616667	9.059373333	8.673663333	9.30208	9.328256667	9.830613333	0.998625731	-0.015648942	-0.549515196	-0.484146196	0.753572899	-0.761333283	0.279126536	-0.469936951	0.750472112	0.801308194	1.776903944
AT1G11910	12.6753	12.68353333	12.65846667	13.0469	12.51973333	12.1021	12.4774	12.45656667	12.64603333	12.87103333	12.41763333	0.298314329	0.33119022	0.231098438	1.782121762	-0.322866985	-1.990486587	-0.491904969	-0.575092953	0.181451849	1.079882076	-0.730554657
AT1G11915	7.591736667	6.986946667	6.88902	6.4135	7.69357	6.729803333	6.995576667	6.935393333	7.11429	6.92467	7.004633333	1.626310584	0.140510251	-0.100068254	-1.268288256	1.87648668	-0.491219193	0.161711753	0.013858091	0.4533573	-0.012486148	0.183961457
AT1G11920	6.959423333	5.728016667	5.703276667	5.835333333	5.85185	5.799373333	6.188353333	6.907983333	7.535353333	5.845526667	5.871653333	0.725383306	-1.012856117	-1.047778815	-0.86136915	-0.838054414	-0.91212987	-0.363050197	0.652771197	1.53835944	-0.846980358	-0.810100258
AT1G11925	5.57103	5.609226667	5.827493333	5.472186667	5.595993333	5.660296667	5.57041	5.38393	5.66786	6.871353333	5.58208	-0.316406856	-0.211775515	0.386117863	-0.58716636	-0.248025312	-0.071880517	-0.318105209	-0.828926027	-0.051162434	3.245542031	-0.286137819
AT1G11930	10.19756333	10.5697	10.79773333	10.6717	10.44983333	10.11590667	10.60246667	10.30136667	10.6672	10.5147	10.826	-0.210020827	0.478897889	0.901045033	0.667725584	0.256994493	-0.361187887	0.539557243	-0.017854708	0.65939495	0.377079034	0.953373754
AT1G11940	7.60781	7.526213333	7.304896667	6.64065	8.11992	7.476353333	8.10547	7.77287	8.38598	7.82238	7.92519	-0.149601476	-0.310113118	-0.745472835	-2.052135567	0.857787926	-0.408194459	0.829362828	0.175093794	1.38116381	0.272486638	0.474727767
AT1G11950	7.207723333	7.155716667	6.823586667	6.997276667	6.946593333	7.229196667	7.52635	7.135123333	7.156103333	6.704926667	6.65911	0.009327702	-0.131563106	-1.0313336	-0.560791532	-0.698097309	0.067500923	0.872516434	-0.187352326	-0.130515591	-1.352794374	-1.476915907
AT1G11960	8.380363333	8.134093333	7.960323333	8.378113333	7.913713333	6.966116667	7.618023333	7.03389	7.593823333	7.148826667	6.96002	0.897388264	0.478411161	0.182777705	0.893560358	0.1034805	-1.508657829	-0.399574438	-1.393355621	-0.440745697	-1.197814826	-1.519030037
AT1G11970	4.85346	4.604256667	4.549653333	5.081616667	4.404903333	4.96637	4.715126667	4.354273333	4.590443333	4.488466667	4.86135	0.538270007	-0.486322039	-0.71082201	1.476329313	-1.305957303	1.002496092	-0.030483353	-1.514121032	-0.543115146	-0.962389159	0.570709506
AT1G11980	5.033236667	5.118786667	5.428623333	5.697846667	5.10216	5.617536667	5.555893333	5.61356	6.03505	4.80135	5.31062	-1.097793563	-0.899447789	-0.181098361	0.443089957	-0.937996346	0.256893006	0.113974307	0.247673192	1.224888393	-1.635417648	-0.454686467
AT1G11990	6.724636667	6.920303333	7.000733333	6.76916	6.79693	6.658146667	6.587283333	6.365863333	6.998123333	8.263153333	7.206996667	-0.467808378	-0.042460843	0.132380906	-0.371021887	-0.31065442	-0.612346833	-0.766392204	-1.247723301	0.12670719	2.876676829	0.580763873
AT1G12000	12.22503333	11.45716667	10.6766	9.23453	11.7813	11.61913333	11.55426667	11.43916667	11.54873333	11.09296667	11.25303333	1.332262343	0.350965646	-0.646561041	-2.489457197	0.765192468	0.557951262	0.475054779	0.327962511	0.467983445	-0.114464451	0.090093056
AT1G12010	9.744496667	7.47361	7.298353333	7.554856667	6.471656667	6.352056667	6.44788	6.508	7.100233333	6.69027	6.876273333	3.178412144	0.407265176	0.193400703	0.50640991	-0.815411403	-0.961358439	-0.844425902	-0.77106189	-0.048363735	-0.548639096	-0.321660541
AT1G12013	9.086073333	8.467106667	8.914226667	7.62696	9.65707	9.303	9.91689	9.430846667	10.37037	9.543023333	10.22716667	-0.353946708	-0.825323159	-0.4848172	-1.465140092	0.080898004	-0.188745369	0.278764927	-0.091383247	0.624114369	-0.005954674	0.515057319
AT1G12020	10.24446667	10.5372	10.47923333	10.6802	8.786586667	10.10074333	10.17503333	9.64209	9.3007	9.80595	9.575006667	0.753162899	1.193251705	1.106105903	1.408234736	-1.438581587	0.537092424	0.648778364	-0.152436834	-0.665674994	0.093906659	-0.25328843
AT1G12030	7.303816667	7.308576667	8.45122	7.95347	6.88731	7.216373333	7.13046	7.378696667	7.28096	7.060293333	6.846096667	-0.296303615	-0.290195039	1.17617565	0.537405888	-0.830812635	-0.408520908	-0.518774729	-0.20020903	-0.325635906	-0.608820625	-0.883702301
AT1G12040	7.944393333	7.48381	7.701716667	7.759596667	7.578273333	7.739543333	7.665673333	7.659623333	7.62451	7.60986	7.386896667	1.426575332	-0.996099317	0.150092738	0.454542332	-0.499220888	0.349061523	-0.03949569	-0.071318773	-0.256015387	-0.333074588	-1.505864779
AT1G12050	9.268573333	9.776816667	9.692586667	9.975736667	9.577443333	9.013886667	9.671146667	9.598366667	10.291	10.04839	10.04607667	-0.532977336	0.311161777	0.171264541	0.641547129	-0.019976514	-0.955985299	0.135654939	0.014774958	1.16516661	0.76221673	0.758374525
AT1G12060	9.05474	9.482396667	9.795436667	9.76541	10.06007667	9.136556667	8.797683333	8.939613333	9.190826667	9.12878	9.280263333	0.044847345	0.617108413	1.035997253	0.99581761	1.390120504	0.154328844	-0.299128405	-0.109207331	0.226949268	0.143922638	0.346627333
AT1G12064	6.773513333	6.739763333	6.349406667	6.63861	6.452743333	7.654383333	6.56832	6.560826667	6.587656667	6.51333	6.37392	0.483785364	0.380991634	-0.807933335	0.072904867	-0.493196701	3.166686483	-0.141180208	-0.164002954	-0.082285746	-0.308665458	-0.733272092
AT1G12070	7.068226667	6.384113333	6.151206667	5.89931	6.978216667	6.794316667	6.37818	7.0434	8.76276	8.597613333	7.379866667	-0.013549901	-0.740417989	-0.987880529	-1.25551988	-0.10918522	-0.304578344	-0.746722135	-0.03992815	1.786885997	1.611418226	0.317566538
AT1G12080	10.01554333	9.145506667	8.410173333	7.385203333	9.864906667	9.001906667	9.735646667	9.79196	9.89493	10.13368667	9.894426667	0.912153174	-0.247671912	-1.227927204	-2.594290214	0.711343034	-0.43910164	0.539029617	0.614099576	0.751366422	1.069647228	0.75069544
AT1G12090	12.03843333	12.34323333	12.6915	11.67083333	12.23573333	11.84506667	11.88686667	12.07923333	12.10486667	12.07293333	11.8846	0.289833279	0.602377021	0.959491744	-0.087105959	0.492145878	0.091553943	0.134415912	0.331669843	0.357954416	0.325209785	0.132091659
AT1G12100	8.004026667	8.166006667	7.915806667	7.141356667	7.03708	8.359936667	8.373186667	7.848096667	7.379216667	6.505776667	7.108826667	0.614410027	0.874065505	0.47299253	-0.768458171	-0.935614657	1.184937136	1.206177011	0.364452757	-0.387166333	-1.787298944	-0.82060407
AT1G12110	11.31746667	10.03615667	10.19136667	10.5867	8.129873333	9.419326667	7.607473333	8.188286667	8.495783333	8.620563333	8.64885	1.994882754	0.788904713	0.934989464	1.307079995	-1.005302652	0.208339951	-1.496989229	-0.950323609	-0.66090557	-0.543461751	-0.51683814
AT1G12120	9.812196667	10.00293333	9.82052	9.711466667	9.976966667	9.39516	9.798973333	9.29857	9.690593333	9.266516667	9.491083333	-0.112912005	0.301146278	-0.094843402	-0.331580454	0.244776868	-1.018230786	-0.141617711	-1.227911967	-0.376893066	-1.297494541	-0.809996829
AT1G12130	5.940756667	5.884986667	5.911453333	5.967666667	5.639716667	5.627016667	5.746006667	5.407443333	5.912403333	5.621036667	5.678793333	0.550824708	0.267647013	0.402034132	0.687462897	-0.97773569	-1.042221198	-0.438037694	-2.157126532	0.406857851	-1.07258524	-0.779320047
AT1G12140	9.43186	9.3234	9.624656667	9.538946667	8.745663333	7.95443	7.74616	8.00537	8.412086667	9.201203333	8.342993333	1.172494515	1.024716775	1.435181734	1.318401076	0.237545292	-0.840517349	-1.124287126	-0.771111134	-0.216955962	0.858222701	-0.31109626
AT1G12150	7.856576667	7.403053333	7.578	7.843706667	7.3352	7.3764	7.176646667	7.451096667	7.901686667	8.15864	7.420386667	0.924349041	-0.622856102	-0.026021579	0.880442744	-0.854339289	-0.713784554	-1.395247583	-0.45895518	1.07824283	1.954844958	-0.563723042
AT1G12160	9.198993333	6.022633333	5.919523333	6.958293333	7.71965	6.119336667	7.08602	6.19551	6.562273333	6.5126	6.93429	2.86932959	-1.136667602	-1.266709024	0.04337853	1.003594837	-1.014706212	0.204466275	-0.918637076	-0.456078398	-0.518725967	0.013105738
AT1G12170	5.289963333	5.398703333	5.135103333	5.153016667	5.34182	5.28049	5.149853333	5.355583333	5.357696667	5.28796	5.275933333	0.184570831	1.086558696	-1.099978007	-0.951388626	0.614716905	0.10599044	-0.977628173	0.728882434	0.746412331	0.167953374	0.068193328
AT1G12180	5.65204	5.93496	5.561243333	5.808963333	5.932583333	5.930253333	5.840926667	5.72631	6.663556667	10.48913333	10.8946	-0.573267504	-0.400419878	-0.628738974	-0.477396496	-0.401871883	-0.403295377	-0.457868763	-0.527892864	0.044710207	2.381914515	2.629631009
AT1G12190	4.879376667	4.908206667	4.890673333	5.045726667	5.053836667	5.303153333	4.987463333	5.3607	5.097516667	5.06407	5.017016667	-1.159278044	-0.975896462	-1.087422317	-0.101160594	-0.049574585	1.536276425	-0.471761434	1.902318699	0.228264731	0.015517501	-0.283778881
AT1G12200	8.89778	8.61989	8.353513333	9.17151	7.348146667	7.683906667	7.71217	8.060746667	8.708016667	8.652036667	8.04762	1.039060278	0.487386268	-0.041431192	1.582475754	-2.037309635	-1.370750689	-1.31464163	-0.622638724	0.662337477	0.551204615	-0.648698103
AT1G12210	5.743283333	5.642523333	5.927163333	6.649256667	5.485853333	5.6342	5.519313333	5.582106667	5.71791	5.54628	5.619643333	-0.402926094	-0.642515082	0.034307165	1.751314024	-1.015047901	-0.662306458	-0.935486095	-0.786174948	-0.463259274	-0.871364257	-0.696919569
AT1G12220	6.241706667	6.383906667	6.779703333	7.1927	6.040003333	6.238783333	6.01889	6.109303333	5.892156667	5.84295	5.915153333	-0.286523656	0.047770834	0.978239504	1.949143232	-0.760703072	-0.293396049	-0.810337889	-0.597787403	-1.108272172	-1.223950918	-1.054209873
AT1G12230	10.94386667	10.915	10.65673333	10.16673333	10.6741	10.7056	10.6151	10.69106667	10.90783333	10.4721	10.8211	0.936080191	0.865090296	0.229952064	-0.975072716	0.272660766	0.350126645	0.127565945	0.314385774	0.847465784	-0.224104552	0.6341682
AT1G12240	8.89892	9.55912	9.459793333	9.870456667	9.56392	9.01786	8.683903333	8.669473333	9.4611	9.52308	9.595573333	-1.090947369	0.315860555	0.104207205	0.979282078	0.326088786	-0.837500331	-1.549122392	-1.579871011	0.106991557	0.239063588	0.393538286
AT1G12244	7.35773	8.556743333	8.545766667	7.309386667	7.70216	7.693743333	8.27732	8.119183333	7.908026667	7.618333333	8.522126667	-1.238711481	1.232576727	1.209952702	-1.338351999	-0.528806283	-0.546153888	0.656656869	0.330721144	-0.104494183	-0.701581554	1.161228262
AT1G12250	7.574286667	10.56576667	10.72186667	10.73413333	9.954286667	9.740073333	9.90449	9.722983333	9.93257	9.856696667	9.93355	-2.607433145	1.025099139	1.214650228	1.229545551	0.282583448	0.022465764	0.22211572	0.001713502	0.256213058	0.164080625	0.257403065
AT1G12260	7.85802	7.58083	7.298196667	6.72515	7.837693333	7.313483333	7.147793333	7.284783333	7.37806	7.293586667	7.296803333	1.151745552	0.397708661	-0.37113567	-1.929988179	1.096451146	-0.329551519	-0.780276194	-0.407623812	-0.153884327	-0.383676202	-0.374925939
AT1G12270	9.247323333	9.17759	8.4797	8.237133333	8.956413333	8.789726667	9.106326667	8.538293333	8.681596667	8.476143333	8.86391	0.894955403	0.714055243	-1.09639044	-1.725649743	0.140285249	-0.292128392	0.529186003	-0.94438934	-0.572636054	-1.10561704	-0.099684174
AT1G12280	6.721546667	7.321053333	7.679293333	8.36882	7.618803333	6.994636667	6.385176667	6.43256	6.611196667	6.32743	6.284593333	-0.617497216	0.319696219	0.879723646	1.957643044	0.785161177	-0.190582606	-1.143335832	-1.069262679	-0.790004548	-1.233609719	-1.300575184
AT1G12290	7.03645	6.434313333	6.8364	7.73905	6.625733333	6.406536667	6.407783333	6.271656667	6.278653333	6.4698	6.27662	0.510709644	-0.656465768	0.122934818	1.872622129	-0.285419244	-0.710307768	-0.707891242	-0.971757748	-0.958195482	-0.587678785	-0.962136874
AT1G12300	7.00782	6.972573333	6.78978	6.69171	6.919066667	6.803236667	7.200946667	6.68732	6.79684	6.523	6.539413333	-0.208877652	-0.272635087	-0.603288594	-0.780686692	-0.3694229	-0.57894693	0.140467746	-0.78862773	-0.590517813	-1.085864962	-1.056175005
AT1G12310	11.44396667	11.17653333	10.98266667	10.25381333	11.78043333	11.0046	11.51896667	11.36406667	11.3503	11.40216667	11.3192	0.579269969	0.33634951	0.160252615	-0.501794199	0.884896183	0.180175545	0.647395488	0.506693584	0.494188767	0.541301347	0.465939385
AT1G12320	7.863506667	7.733473333	8.214946667	8.253303333	8.368056667	7.01584	7.44457	7.48874	7.906283333	8.46127	8.227126667	0.180624102	-0.012675555	0.703053465	0.760072156	0.930657493	-1.07946569	-0.442141707	-0.376481267	0.244213297	1.069222774	0.721159513
AT1G12330	8.415826667	10.14416667	9.71621	9.308083333	9.771523333	9.95066	10.64666667	10.52013333	10.72413333	10.74746667	11.24376667	-2.201097002	0.110723827	-0.461709338	-1.007617972	-0.38772244	-0.148109935	0.782865862	0.61361537	0.886484973	0.917695548	1.581544489
AT1G12340	6.201013333	6.018496667	5.914283333	5.48611	6.216923333	5.938696667	6.481053333	6.156473333	6.14417	5.895476667	6.135373333	0.641141889	0.33254347	0.15634	-0.567613687	0.66804245	0.197617962	1.114632353	0.565833842	0.545031418	0.124541766	0.53015805
AT1G12350	9.684003333	9.748033333	9.73153	10.02738667	9.845676667	9.259626667	9.634423333	9.43793	9.811156667	9.862796667	10.14956	0.345686691	0.442514586	0.4175578	0.864960239	0.590173471	-0.296067163	0.270710476	-0.026432048	0.537971395	0.616062797	1.049714053
AT1G12360	8.802846667	8.506803333	8.351186667	8.741896667	8.4961	7.949113333	8.14294	7.529206667	8.170053333	8.196946667	8.332803333	0.914019571	0.207708344	-0.163567703	0.768602787	0.182171932	-1.122849259	-0.660410368	-2.124678246	-0.595722366	-0.531559248	-0.207427346
AT1G12370	7.493196667	8.119633333	7.58585	7.19547	8.075693333	8.8376	8.962533333	8.519516667	8.66081	8.761916667	8.726	-1.246907995	-0.246074868	-1.098879423	-1.722574134	-0.316276071	0.900992126	1.10059318	0.392802944	0.618541724	0.780075853	0.722693213
AT1G12380	7.978853333	7.729636667	7.534796667	6.642796667	9.985103333	8.103096667	8.670936667	8.547713333	8.978613333	9.163586667	9.444386667	-0.508763036	-0.759523925	-0.955571212	-1.853098314	1.509918295	-0.383749854	0.187608655	0.063621792	0.497191779	0.683311263	0.965851185
AT1G12390	9.41228	9.24799	8.948893333	8.959953333	9.150986667	9.113666667	9.534046667	9.19956	9.30977	9.228166667	9.555796667	0.87906015	0.555585984	-0.03331197	-0.011535694	0.364594005	0.291113842	1.118809198	0.4602311	0.677225974	0.516555391	1.161633247
AT1G12400	9.312596667	8.829696667	9.09904	9.00002	9.51968	8.435753333	8.841226667	9.052356667	8.774676667	9.38966	9.649233333	0.737448191	0.136802538	0.471819938	0.348655861	0.995024717	-0.353196118	0.151143901	0.413753793	0.068366994	0.833301901	1.156167079
AT1G12410	9.841623333	10.8326	10.9075	10.5634	10.26773333	9.97646	10.1707	10.11549	10.46366667	10.35786667	10.7717	-1.298440805	1.510832404	1.723162896	0.747689967	-0.090481579	-0.916198671	-0.365556818	-0.522069054	0.464960625	0.165033174	1.338189854
AT1G12420	8.795843333	8.610996667	8.679453333	9.071286667	9.452923333	8.317053333	8.834493333	8.732453333	9.18171	8.951793333	8.791236667	-0.126253701	-0.620019701	-0.437156926	0.609515873	1.628951138	-1.405206834	-0.023011071	-0.295582298	0.904480822	0.290322964	-0.138559118
AT1G12430	7.863243333	7.98862	7.765343333	7.84108	8.649643333	7.67377	8.36147	7.794653333	8.10256	7.57339	7.73714	-0.663835922	-0.46108157	-0.82215606	-0.699677618	0.607900093	-0.970244953	0.141877196	-0.774757048	-0.276822158	-1.132575652	-0.867765412
AT1G12440	12.6398	12.9916	12.77656667	12.98536667	12.68606667	12.70023333	13.00603333	12.9557	12.9803	12.97843333	12.93983333	-0.069206648	0.542490321	0.168598228	0.531652029	0.011240139	0.035872621	0.567586473	0.480068715	0.522842295	0.519596603	0.452480335
AT1G12450	8.79535	8.860656667	8.987153333	8.48475	8.95404	8.512236667	8.864566667	9.05015	9.425083333	10.13444	9.610436667	-0.223715084	-0.102811806	0.131373498	-0.798733836	0.070070254	-0.74784733	-0.095573161	0.248000236	0.942120318	2.255363672	1.285267912
AT1G12460	6.708373333	7.19793	7.383076667	6.51808	7.342513333	6.88301	6.97884	7.032796667	7.28964	7.036236667	7.65507	-1.213377626	-0.194532011	0.190787774	-1.609408446	0.106368998	-0.84993083	-0.650493294	-0.538200853	-0.003668853	-0.531041663	0.756849343
AT1G12470	7.502973333	7.27844	7.00834	7.2264	7.64403	6.986983333	7.127553333	6.68467	6.89997	6.717163333	7.05228	0.161349919	-0.224029812	-0.687618286	-0.313349117	0.403453751	-0.724273986	-0.483005449	-1.243152094	-0.873620074	-1.18738188	-0.612201487
AT1G12480	6.10205	7.276416667	7.5089	8.171443333	6.90726	6.396033333	6.03434	6.78466	6.88754	6.810823333	6.266463333	-1.37455367	0.359092179	0.702293138	1.680365432	-0.185871282	-0.940564014	-1.474509811	-0.36685818	-0.214982714	-0.328234848	-1.131840299
AT1G12490	6.067503333	6.389793333	6.23136	6.354273333	6.279593333	6.145446667	6.170253333	6.404143333	6.723056667	6.330966667	6.151	-1.206367869	0.473405312	-0.352348091	0.288275325	-0.100956302	-0.800127772	-0.670835602	0.54819741	2.210371428	0.166801145	-0.771183838
AT1G12500	10.9589	10.94263333	10.974	10.20726667	11.72233333	10.57863333	10.52303333	10.57096667	10.14276667	10.5943	10.69576667	0.530619245	0.509486616	0.550236215	-0.445855461	1.522423769	0.036600732	-0.035631287	0.026640682	-0.5296498	0.056953879	0.188772985
AT1G12520	11.70806667	12.21586667	12.20646667	10.72266667	12.03363333	11.5313	11.4765	11.5865	11.55506667	11.63503333	11.4171	0.457158108	1.584391198	1.563524733	-1.730269002	1.179862952	0.06476497	-0.056882083	0.187299957	0.117523089	0.295036033	-0.188740384
AT1G12530	10.20615333	9.976946667	10.00429667	9.666453333	10.17866667	9.907366667	10.3741	10.11622667	10.22233333	10.38926667	10.1151	0.506767467	0.078538005	0.129636326	-0.501560275	0.45541381	-0.051459112	0.820544163	0.338756437	0.536996747	0.848880221	0.336651473
AT1G12540	5.3685	5.284443333	5.48256	5.397893333	5.526376667	5.238996667	5.30737	5.4904	5.2788	5.338413333	5.126033333	0.246932665	-0.373725814	1.089130064	0.463967461	1.412664017	-0.709295378	-0.204439657	1.147019136	-0.415395116	0.024778426	-1.543395198
AT1G12550	7.907776667	8.152616667	8.319653333	8.386563333	7.91577	7.574953333	8.14825	8.303486667	8.660663333	8.361046667	8.685496667	-0.322219824	0.150728512	0.473387038	0.6026346	-0.306779399	-0.965122297	0.142293584	0.442158488	1.132103391	0.553345002	1.180073019
AT1G12560	9.704673333	5.833896667	5.99323	5.77413	5.895896667	5.88639	5.779126667	5.484763333	5.63996	5.754163333	5.83723	2.831221621	-0.45953118	-0.324073452	-0.510341997	-0.406821687	-0.414903809	-0.506094065	-0.756347967	-0.624407039	-0.52731672	-0.456697336
AT1G12570	6.468703333	8.248123333	7.520626667	6.641823333	11.29486667	7.578696667	9.22642	10.59133333	11.0945	9.588336667	9.90569	-1.66315131	-0.643412197	-1.06032153	-1.563940761	1.102596808	-1.02704313	-0.082775937	0.699420235	0.987771906	0.12462905	0.306495954
AT1G12580	9.12958	9.076993333	8.506866667	8.861403333	8.98255	8.470033333	8.6206	8.013433333	8.160776667	7.88808	8.364396667	0.868233818	0.761179673	-0.39946478	0.322288893	0.568915151	-0.474448825	-0.167930333	-1.403979556	-1.104023016	-1.659169604	-0.689500354
AT1G12600	6.60886	6.228246667	6.130106667	6.284453333	6.882856667	5.854013333	6.492013333	7.18044	7.744983333	6.340633333	6.237576667	-0.019325931	-0.564597031	-0.70519354	-0.484074705	0.373204889	-1.100728069	-0.186721829	0.799526243	1.608297606	-0.403590582	-0.551230765
AT1G12610	8.459666667	7.86355	6.256763333	6.4968	6.616266667	6.6714	6.94706	6.8607	6.74881	6.791433333	7.120946667	2.681048003	1.730295682	-0.83238414	-0.449547305	-0.259008746	-0.171076052	0.268576787	0.130840376	-0.047614083	0.020366289	0.545910338
AT1G12620	7.747366667	7.987676667	7.895956667	7.78651	8.087316667	7.701073333	8.216026667	7.68378	7.946176667	7.305166667	7.515236667	-0.420280518	0.105673832	-0.095069096	-0.334609483	0.323750863	-0.521600396	0.605451934	-0.559449441	0.01484488	-1.388101305	-0.928331715
AT1G12630	7.008816667	7.30108	7.079183333	7.054126667	6.93382	7.681986667	7.220623333	6.526196667	7.2446	6.482256667	6.376386667	-0.048568056	0.810257087	0.158206642	0.084576827	-0.268948157	1.929563498	0.573832601	-1.466762346	0.644288802	-1.59588144	-1.906983818
AT1G12640	9.775163333	9.53131	9.56823	9.878706667	9.774306667	8.819826667	9.255896667	9.195036667	9.940836667	10.4384	9.257173333	0.468068205	0.201843235	0.242150357	0.58111083	0.467132946	-0.574913131	-0.098837118	-0.165280547	0.648940772	1.19215165	-0.097443327
AT1G12650	10.5181	10.30134667	9.60008	9.631596667	9.84757	10.02161667	10.39046667	10.10689667	10.3076	10.08276667	10.66023333	1.270383331	0.795518765	-0.740820661	-0.671773749	-0.198618012	0.182684521	0.990763421	0.369516481	0.809218607	0.316652325	1.581769932
AT1G12660	6.92648	7.043746667	7.296846667	7.200836667	7.279023333	7.551416667	6.78303	6.901696667	6.756296667	8.505333333	9.26333	-0.359196184	-0.200525645	0.141937518	0.012028833	0.117821219	0.486389699	-0.553294725	-0.392729881	-0.589466917	1.77711004	2.80273602
AT1G12663	5.143143333	4.444636667	4.902063333	5.04831	5.85428	5.046223333	5.108523333	4.863453333	5.1554	5.443926667	5.914886667	0.043277096	-1.880905733	-0.620828229	-0.217961172	2.002251903	-0.223709332	-0.052090941	-0.727187556	0.07704065	0.871847749	2.169205653
AT1G12665	4.213076667	4.721966667	4.52594	4.306166667	4.26144	4.641873333	4.73216	4.425213333	4.771293333	5.65949	6.006823333	-0.829578617	0.149543722	-0.22761851	-0.650470168	-0.736525855	-0.004558681	0.169156055	-0.421420176	0.244449971	1.953371738	2.621653343
AT1G12667	7.27848	7.184126667	7.375663333	6.777726667	7.550183333	7.647173333	7.20251	7.410536667	7.38517	7.670073333	7.398523333	0.171338919	-0.117337598	0.468673896	-1.360729139	1.002622449	1.299365917	-0.061093304	0.575369781	0.497759794	1.369429072	0.53861467
AT1G12669	5.55551	5.498176667	5.090326667	5.42001	5.658706667	5.660626667	5.58291	5.473586667	5.843653333	5.65263	5.980396667	0.280475928	0.121558725	-1.008924667	-0.095104554	0.566517653	0.571839532	0.356423568	0.053399876	1.079154983	0.549674278	1.458181751
AT1G12670	7.521133333	7.483406667	7.638713333	7.4644	7.95034	7.809636667	7.739046667	8.246656667	8.06717	10.4302	10.99546667	-0.466804959	-0.501066943	-0.360023085	-0.518328106	-0.077015097	-0.204796739	-0.268904006	0.192088907	0.029085654	2.175103432	2.68845803
AT1G12672	7.167666667	7.451006667	7.323416667	7.54821	7.149716667	7.91524	7.627913333	7.892723333	7.500386667	8.830853333	9.864253333	-0.60587445	-0.234338785	-0.401643915	-0.106878825	-0.629411773	0.37439715	-0.002366117	0.344871687	-0.169588199	1.575014811	2.93008277
AT1G12680	9.41245	9.314146667	9.30191	9.851043333	9.169026667	8.862776667	9.3574	9.039776667	9.648403333	9.353616667	9.247373333	-0.113857422	-0.356955596	-0.38721613	0.970757261	-0.715828545	-1.4731662	-0.249992729	-1.035455947	0.469640845	-0.259348683	-0.522081995
AT1G12700	5.98004	6.355866667	6.137816667	6.035553333	6.173603333	6.085703333	6.21811	5.92904	5.923656667	5.66294	5.81676	-0.666686373	0.356148036	-0.237287882	-0.515603567	-0.139892361	-0.379117388	-0.018764846	-0.805485877	-0.820136935	-1.529692699	-1.11106251
AT1G12710	8.371286667	8.98635	9.599806667	9.50112	8.680003333	7.92624	8.667276667	8.383513333	8.85363	8.586026667	8.540953333	-0.238169339	0.557775511	1.351641196	1.223932162	0.161336578	-0.814098001	0.144867176	-0.222346981	0.386024417	0.039722689	-0.018606081
AT1G12720	4.97895	5.039753333	5.161146667	5.061366667	5.081163333	5.19617	4.97967	4.93703	5.064883333	4.85509	5.042893333	-0.78151984	-0.236315841	0.852179267	-0.042516009	0.134994355	1.16622227	-0.775063831	-1.157403043	-0.010983186	-1.892132758	-0.208160467
AT1G12725	6.47924	6.494886667	6.319543333	6.862756667	6.953103333	7.031753333	6.803633333	6.82632	6.599053333	6.558213333	6.63012	-0.775540044	-0.700475298	-1.541683402	1.064377801	1.497815142	1.875137828	0.780734128	0.889573212	-0.200736628	-0.39666617	-0.051694567
AT1G12730	8.05508	8.194053333	8.457263333	8.67187	8.17662	8.032126667	8.424276667	8.060586667	8.48208	8.168046667	8.33534	-0.129515058	0.159816757	0.707799779	1.154594391	0.123521895	-0.177302137	0.63912407	-0.118050601	0.759466175	0.105672873	0.453964755
AT1G12740	6.313756667	4.730183333	4.564676667	4.64326	4.688493333	4.527896667	4.696593333	4.67529	4.569213333	4.576983333	4.71824	2.114072625	-0.318315708	-0.572536006	-0.451831029	-0.382352066	-0.629030543	-0.369910366	-0.40263255	-0.56556763	-0.553632813	-0.336660816
AT1G12750	10.31393333	10.39396667	10.26736667	10.42636667	10.53116667	10.66803333	10.6626	10.17236667	10.07223333	10.2046	10.25786667	0.242592496	0.446962687	0.12368156	0.529698141	0.797311586	1.146809297	1.132934936	-0.118906964	-0.374603779	-0.036597103	0.099422707
AT1G12760	10.7306	10.3203	10.40073333	10.9296	10.19103333	9.874256667	10.12363333	9.776846667	10.22249667	10.42646667	10.38726667	1.515883794	0.264980073	0.510201511	2.122585818	-0.12912218	-1.094896274	-0.334608192	-1.39187539	-0.03319822	0.588656111	0.469144958
AT1G12770	8.11328	9.714906667	9.342953333	8.650236667	8.417143333	8.786523333	8.56666	8.232716667	8.505653333	8.231973333	8.84442	-1.251613361	2.320623961	1.491026398	-0.053995536	-0.573882425	0.249975625	-0.240403326	-0.985224116	-0.376471423	-0.986882032	0.379107237
AT1G12775	6.897176667	7.279646667	7.146816667	6.556056667	6.94158	6.710773333	7.199306667	6.74579	6.89798	6.510716667	7.129673333	-0.554234934	0.28907988	-0.003799318	-1.306376408	-0.456329246	-0.965238915	0.111936804	-0.888030052	-0.552463651	-1.406347369	-0.041598954
AT1G12780	9.847476667	10.54903333	10.2075	10.42576667	11.2461	9.614653333	9.930283333	9.87556	10.76286667	10.9907	9.899156667	-0.660272086	0.397821409	-0.117281954	0.211909616	1.449143049	-1.011418139	-0.535382395	-0.617916573	0.720326589	1.063946683	-0.582327888
AT1G12790	6.53645	7.338803333	7.069046667	6.911003333	6.636576667	6.754053333	6.854603333	6.812633333	6.3962	6.75887	6.82655	-0.938885127	0.947651649	0.313385109	-0.058214968	-0.703461865	-0.42724434	-0.190825714	-0.28950786	-1.268648552	-0.415919132	-0.256786237
AT1G12800	8.628953333	10.72053333	10.72353333	10.11726333	10.03162333	9.921206667	9.527886667	9.598313333	9.44422	9.23156	9.309033333	-2.030576136	1.044715045	1.049126004	0.157715308	0.031797133	-0.130550662	-0.708856788	-0.605307076	-0.831873533	-1.14455171	-1.030641146
AT1G12805	7.201346667	6.353456667	5.75168	6.59027	5.886013333	8.028386667	8.760463333	8.035173333	6.447406667	6.885156667	7.81136	0.206753413	-0.757987543	-1.442697348	-0.488538061	-1.289851025	1.14777095	1.980737895	1.155492913	-0.651089935	-0.153011938	0.90083501
AT1G12810	10.01021667	9.973823333	10.07896	10.3431	10.00803667	9.372276667	10.3027	9.927706667	10.27786667	10.5703	10.40896667	0.334590737	0.296569511	0.406408995	0.682364116	0.332313224	-0.331884653	0.640157002	0.248390021	0.614212861	0.91972689	0.751177033
AT1G12820	9.614913333	9.7021	9.531483333	10.17463333	9.635553333	9.298513333	9.816623333	9.31406	9.697153333	9.332786667	9.187206667	-0.287596585	-0.070668788	-0.495177477	1.105034087	-0.23624252	-1.074826529	0.214274945	-1.036145108	-0.082976513	-0.989551579	-1.351766924
AT1G12830	10.5835	10.4557	10.16181	9.992493333	9.94497	10.6875	11.402	11.0648	11.0417	11.01676667	10.82796667	0.128208422	-0.090407063	-0.593137149	-0.882771305	-0.964065018	0.306111477	1.528339677	0.951523233	0.912008228	0.869357111	0.546394641
AT1G12840	11.37706667	11.40546667	11.32346667	10.9742	11.5253	10.9515	10.90233333	11.0198	11.11176667	10.9848	11.3235	0.807565595	0.859566007	0.709423971	0.069916549	1.078980894	0.028352838	-0.06167135	0.153410169	0.321801176	0.089325153	0.709485004
AT1G12845	10.30623333	11.4925	11.73163333	9.450663333	12.55703333	10.3303	11.7869	11.844	11.9563	11.81286667	11.936	-0.315292761	0.439403902	0.59153928	-0.859601931	1.116654453	-0.299981674	0.626699645	0.663026367	0.734471041	0.643219503	0.721556287
AT1G12850	10.784	10.68586667	10.62313333	10.4323	11.285	10.09571333	10.6375	10.44676667	10.6516	10.38923333	10.30903333	0.603781304	0.460837558	0.369458438	0.091485292	1.333551853	-0.398796218	0.390385325	0.112557841	0.410923778	0.028753186	-0.088068367
AT1G12860	5.74312	7.323726667	6.862283333	6.356023333	5.975036667	6.614083333	6.459266667	6.481533333	6.7443	6.213676667	6.639086667	-1.623053521	1.884698451	0.86064307	-0.262871433	-1.108373833	0.309826692	-0.033749277	0.01566589	0.598809257	-0.578773429	0.365315191
AT1G12870	4.2031	4.758453333	4.56271	4.667186667	4.62358	4.737326667	4.533653333	4.474073333	4.42255	4.346393333	4.45267	-2.161700801	1.252794589	0.04930004	0.691657032	0.423548869	1.122900877	-0.129349926	-0.49566741	-0.81244985	-1.280686145	-0.627262159
AT1G12880	8.21678	8.63754	9.086033333	8.242323333	7.701443333	7.006883333	9.215396667	8.774913333	8.97027	9.48248	9.764193333	-0.101091513	0.318233111	0.76519646	-0.075635318	-0.614670166	-1.306860752	0.894118484	0.455137811	0.64982804	1.160290693	1.441042992
AT1G12890	5.991916667	5.959343333	5.9503	5.578863333	6.02107	5.954116667	6.989416667	7.070476667	7.573456667	7.147406667	7.660776667	-0.777011508	-0.824466102	-0.837640919	-1.378769945	-0.734539356	-0.832080593	0.676200443	0.794293035	1.527061504	0.90636882	1.654274003
AT1G12900	8.620106667	12.88906667	13.12	12.55013333	12.67973333	12.2731	12.1169	12.45026667	12.4361	12.17733333	12.1326	-3.543902542	0.672746996	0.900850546	0.337966842	0.465978766	0.064328186	-0.089957789	0.23932391	0.225330837	-0.030264986	-0.074450172
AT1G12910	10.96316667	10.8397	10.57146667	10.56493333	10.52323333	10.46147333	11.1362	10.61853333	10.68346667	10.6068	10.7311	0.582534716	0.454030686	0.174853601	0.168053712	0.124652378	0.060372608	0.762627701	0.223840558	0.291423131	0.211628512	0.340999874
AT1G12920	11.90683333	11.6795	11.30253333	11.1841	11.40233333	11.55086667	11.47543333	11.18953333	11.19313333	11.1384	11.21693333	1.155103247	0.748350011	0.073867262	-0.138038052	0.252433126	0.518194478	0.383226358	-0.128316531	-0.121875277	-0.219806188	-0.079291434
AT1G12930	7.356476667	7.45223	7.181713333	7.40509	7.332373333	6.933893333	7.175343333	6.706116667	6.87569	6.55292	6.624926667	0.295239787	0.477358155	-0.03715191	0.387700077	0.249396373	-0.508493975	-0.049267353	-0.941714557	-0.619193997	-1.233087462	-1.096134145
AT1G12940	6.445206667	6.614683333	6.805256667	7.52088	6.71068	6.80413	6.742373333	6.680443333	6.861326667	6.90221	7.064106667	-1.651127534	-0.989487443	-0.245485569	2.54832137	-0.614714653	-0.249884097	-0.490983284	-0.732759167	-0.026587236	0.133022066	0.765069694
AT1G12950	7.72165	6.59621	6.795806667	6.914043333	7.13761	6.8615	7.234893333	6.852396667	7.022886667	7.027996667	7.289893333	1.229198167	-1.443207839	-0.969256912	-0.688498828	-0.157630099	-0.813265248	0.073373388	-0.834881507	-0.430045621	-0.417911705	0.203973269
AT1G12960	4.90649	5.385226667	4.807463333	4.83426	5.35566	5.152213333	5.459236667	5.647593333	6.028716667	5.070153333	5.501763333	-0.165713799	0.668200915	-0.338209035	-0.291531736	0.616698534	0.262313377	0.797119447	1.125219229	1.789100602	0.119372494	0.871196942
AT1G12970	8.24401	7.895213333	7.66697	8.194173333	7.881556667	7.536473333	7.93754	7.704916667	8.161233333	8.000156667	8.115736667	0.561155406	-0.50753841	-1.206863438	0.408458598	-0.549381686	-1.606698053	-0.37785183	-1.090596937	0.307532249	-0.185997805	0.168132963
AT1G12980	5.31604	5.463833333	5.55969	5.657336667	5.349883333	6.536746667	5.507213333	5.445443333	5.63198	5.077436667	5.098516667	-0.508420539	-0.073017575	0.209378632	0.497048225	-0.408717208	3.08781272	0.054781021	-0.127194989	0.422346833	-1.211352101	-1.149249878
AT1G12990	9.031103333	8.976456667	9.48589	9.56145	9.75524	8.35743	8.60448	8.578013333	8.826483333	8.647383333	8.764093333	0.295241085	0.209715321	1.007013262	1.125269819	1.428564398	-0.759103667	-0.372453553	-0.413875693	-0.025003183	-0.305306908	-0.122647791
AT1G13000	9.6352	9.111573333	9.385986667	9.837086667	9.213136667	8.391096667	8.82321	8.303996667	8.47798	8.855543333	8.498323333	1.074277306	0.209152877	0.662532533	1.407830003	0.376953576	-0.981202779	-0.267274661	-1.125107478	-0.837656052	-0.213854241	-0.804045246
AT1G13020	10.17949333	10.03786	9.899446667	9.85558	10.01181	9.74468	10.10613333	9.767403333	10.01924667	9.72884	9.59595	0.760411011	0.337542088	-0.07571301	-0.206683945	0.259765656	-0.537793596	0.541383022	-0.469949457	0.281969011	-0.585086444	-0.981850749
AT1G13030	8.137386667	8.211836667	7.791896667	7.20703	7.936476667	8.35894	8.747613333	8.203853333	8.274166667	8.026776667	8.00435	-0.239804354	-0.069855094	-1.028464795	-2.363557571	-0.698427669	0.265942121	1.153178459	-0.088078889	0.072427477	-0.492297136	-0.543491164
AT1G13040	5.6204	5.521233333	5.455806667	5.471643333	5.167446667	5.486536667	5.373363333	5.35694	5.27357	5.056973333	5.27927	0.017565178	-0.200533338	-0.344427042	-0.309597258	-0.978620871	-0.27684216	-0.525745717	-0.561865764	-0.745222469	-1.221586284	-0.732686387
AT1G13050	7.9456	7.825976667	7.613823333	7.403886667	7.71411	7.86178	7.710953333	7.47065	7.57648	7.378433333	7.754406667	1.078434792	0.722110659	0.090165783	-0.535176269	0.388891446	0.82875868	0.379488627	-0.33630715	-0.021069463	-0.610994562	0.508923838
AT1G13060	11.33536667	11.16146667	11.04263333	10.76156667	11.11963333	11.1151	11.2771	11.11496667	11.2763	11.2322	11.6526	0.581567045	0.408158456	0.289660926	0.009388506	0.366443337	0.361922814	0.52346503	0.361789857	0.52266729	0.478691909	0.897903931
AT1G13070	5.167853333	4.914913333	5.056766667	5.304753333	5.0583	5.018336667	4.99986	5.08057	5.143256667	5.705713333	4.9114	0.12711867	-1.146428873	-0.432200344	0.81640727	-0.424480043	-0.62569458	-0.718724205	-0.312351065	0.003274974	2.835232377	-1.164118432
AT1G13080	9.039283333	8.894056667	8.727083333	9.4702	8.598106667	8.083046667	7.042976667	7.853523333	7.91912	8.071783333	8.12183	1.245231676	1.038914564	0.801702924	1.857415954	0.618471469	-0.113251526	-1.590833043	-0.43932519	-0.346134902	-0.129252847	-0.058153757
AT1G13090	7.056143333	8.572466667	9.08809	9.518156667	8.455906667	7.519583333	7.88712	7.649263333	8.31924	8.7878	8.400603333	-1.896677295	0.474588951	1.280934259	1.953483805	0.292309362	-1.171937654	-0.597174163	-0.969140665	0.07858644	0.811332872	0.205824557
AT1G13100	8.158423333	7.98199	7.871956667	8.205993333	6.095343333	7.183863333	6.002203333	6.060866667	5.912266667	6.41186	6.192706667	1.268212861	1.077288294	0.958217446	1.319689991	-0.964316836	0.213608027	-1.065106828	-1.001625221	-1.162430383	-0.621803285	-0.858956631
AT1G13110	9.693463333	10.02447667	10.25262333	10.74233333	7.745486667	8.922033333	6.988936667	6.204986667	6.369603333	6.846206667	6.93443	0.786661004	0.985594398	1.122706672	1.417014069	-0.384039905	0.323044669	-0.838713613	-1.309854255	-1.210922433	-0.92449192	-0.871471194
AT1G13120	9.293563333	9.273933333	8.92097	8.772733333	9.128146667	8.92354	9.407593333	8.95906	8.98038	8.87654	8.75521	0.649416759	0.592633129	-0.428382616	-0.857186281	0.170916571	-0.420948387	0.979270923	-0.318199813	-0.256527526	-0.556905115	-0.907875963
AT1G13130	7.20061	6.56056	6.5206	6.303646667	7.037763333	6.502173333	7.22171	7.482626667	8.872033333	7.313823333	7.688246667	-0.123865924	-0.946250011	-0.997593607	-1.276351468	-0.333103495	-1.021269565	-0.096755067	0.238490172	2.023703724	0.02159903	0.502686119
AT1G13140	5.899166667	5.856843333	5.798146667	5.931476667	6.007306667	5.983693333	6.6429	9.447756667	10.18633667	5.768743333	6.011483333	-0.653692847	-0.679432244	-0.715129263	-0.634043167	-0.587926325	-0.602287031	-0.201383299	1.504420912	1.953596404	-0.733011221	-0.585386239
AT1G13145	8.158503333	8.367766667	8.31194	7.799346667	8.208946667	8.16185	8.139693333	8.04103	7.836063333	7.81175	8.550766667	0.557450987	0.78832689	0.726734484	0.161200873	0.613104072	0.561143295	0.536698303	0.427845091	0.201709611	0.174885214	0.990227
AT1G13150	6.054713333	5.98439	6.09131	6.400026667	5.966933333	6.08522	6.38851	8.78306	9.893246667	5.95465	6.14615	-0.628380487	-0.678994587	-0.602040618	-0.379846707	-0.691558746	-0.606423799	-0.388135644	1.335303636	2.134342833	-0.700399479	-0.5625704
AT1G13160	7.93045	7.819223333	7.338233333	6.926506667	7.508133333	7.373443333	7.441096667	7.194383333	7.24948	6.970436667	7.223596667	1.210374976	0.930706044	-0.278697813	-1.31394557	0.148499666	-0.190165598	-0.020057691	-0.640395031	-0.501859674	-1.20348774	-0.566940867
AT1G13170	8.233223333	7.841546667	7.605543333	6.671513333	8.24617	7.64848	7.853243333	7.344733333	7.52006	7.027643333	7.222333333	0.499809199	-0.076431233	-0.423642784	-1.797801361	0.518856524	-0.360473733	-0.059222927	-0.807350265	-0.549407112	-1.273857704	-0.987426932
AT1G13180	8.087826667	7.791126667	7.553856667	7.276073333	7.905056667	7.637863333	7.83557	7.62595	7.700903333	7.31952	7.848223333	0.960919932	-0.064878495	-0.885206074	-1.845602792	0.32901842	-0.594764865	0.088778065	-0.635953536	-0.376812952	-1.695392066	0.132525182
AT1G13190	8.630096667	8.8024	8.62545	8.93457	8.602306667	8.451726667	8.790043333	8.31531	8.585603333	8.38574	8.915886667	-0.419836126	0.154026137	-0.435312012	0.594222933	-0.512391691	-1.013903634	0.112871827	-1.468244102	-0.568022725	-1.23367453	0.53199744
AT1G13195	9.372643333	9.00032	8.93088	9.535716667	8.610263333	8.3124	9.361766667	8.88137	9.219253333	9.402203333	8.882703333	0.715896436	0.237419285	0.148181114	0.925463919	-0.263847183	-0.646634901	0.701918702	0.084555223	0.51877312	0.753884344	0.086268706
AT1G13200	6.160003333	6.238476667	6.218996667	6.23361	6.153263333	6.194356667	6.151463333	6.126026667	6.102953333	5.884216667	6.282463333	0.248339868	0.947951017	0.774281509	0.904563358	0.188250931	0.554609195	0.172203441	-0.054571373	-0.260276427	-2.210373413	1.340104136
AT1G13210	7.90339	7.517196667	7.79925	8.74531	6.994606667	6.768206667	7.010216667	6.661886667	6.476856667	7.110306667	6.596093333	0.717393221	0.192764912	0.575923166	1.861108113	-0.517152853	-0.824708264	-0.495947288	-0.969139763	-1.220495671	-0.359978997	-1.058517394
AT1G13220	5.763463333	6.110406667	5.8175	5.58914	5.678076667	5.699036667	5.886526667	5.26529	5.9922	5.66645	5.73262	-0.256876703	0.850508957	-0.084400613	-0.813287912	-0.529416802	-0.462515953	0.135921075	-1.846963478	0.473212854	-0.566527196	-0.355323515
AT1G13230	5.968253333	6.212256667	5.731956667	5.742013333	5.809023333	6.12268	6.78351	6.297663333	6.519153333	6.589026667	6.995686667	-0.698727416	-0.084027935	-1.294012064	-1.26867705	-1.099863732	-0.309691781	1.355088173	0.131130739	0.689114051	0.865140751	1.889609095
AT1G13245	10.28666667	10.93033333	11.17506667	11.68076667	7.920096667	11.00033333	9.76265	9.460023333	9.782506667	10.5344	9.298886667	0.03569922	0.558315619	0.757023522	1.167619762	-1.885805117	0.615151167	-0.389768989	-0.635482596	-0.373646638	0.236842932	-0.766315322
AT1G13250	9.639976667	10.372	10.38826667	8.91187	10.81516667	10.36643333	10.82343333	10.6835	10.6668	10.622	10.73263333	-1.337752231	0.062942511	0.094068069	-2.730952602	0.910922611	0.052290937	0.926740518	0.658984184	0.627029461	0.541306614	0.752998675
AT1G13260	9.846393333	8.953243333	9.29296	10.4063	9.178566667	7.94293	8.464893333	8.38517	7.592153333	8.387183333	7.669933333	1.296743027	0.391922597	0.736078204	1.863965767	0.620190139	-0.631592091	-0.102808474	-0.18357352	-0.986952215	-0.18153388	-0.908155895
AT1G13270	8.866216667	11.0372	11.07766667	10.14943333	10.10392	10.24671667	10.10743333	9.936083333	9.862403333	9.92491	10.4357	-1.264565133	1.364290184	1.413291487	0.289288784	0.234176446	0.407089692	0.23843076	0.03094213	-0.058277376	0.017412281	0.63593062
AT1G13280	10.80296667	10.22411667	10.2165	10.27053333	11.157	10.65003333	11.0924	11.26786667	11.48766667	11.35653333	11.75276667	0.13763675	-0.498025112	-0.506389325	-0.447052831	0.526417069	-0.030306392	0.455476832	0.648164865	0.889537375	0.745533818	1.180655902
AT1G13290	6.462336667	6.609413333	6.417196667	6.625553333	6.811443333	6.744196667	8.221716667	7.878686667	8.170306667	6.436286667	6.236943333	-0.736573315	-0.534105073	-0.798713808	-0.511886474	-0.255987136	-0.348560042	1.68541914	1.213198203	1.614647259	-0.772434189	-1.046853615
AT1G13300	10.55797667	6.57932	6.018313333	6.04288	5.797496667	5.86217	5.685863333	5.63637	5.9417	5.654466667	5.651956667	3.251204314	0.109296854	-0.333724794	-0.31432473	-0.508101623	-0.457029705	-0.596257408	-0.635341824	-0.394225617	-0.621051058	-0.623033182
AT1G13310	6.005373333	5.892543333	6.12017	6.397033333	5.940863333	6.002356667	6.03642	5.77936	5.894976667	6.249203333	5.680223333	0.268862882	-0.314159084	0.862047126	2.292672004	-0.064477073	0.25327498	0.429289086	-0.899006816	-0.301585418	1.528795932	-1.411271766
AT1G13320	10.5106	10.3841	10.2123	9.932866667	10.5058	9.55555	10.14558667	9.564976667	9.872793333	9.679696667	9.62028	0.935462341	0.637608886	0.233093285	-0.424852831	0.924160392	-1.313272378	0.076011888	-1.291076605	-0.566299865	-1.020960018	-1.160860883
AT1G13330	6.3063	6.756756667	5.966753333	5.060906667	5.845226667	6.50147	7.080596667	6.6779	6.946056667	6.385576667	7.251496667	-0.045616973	0.600240864	-0.532453758	-1.831242769	-0.706696822	0.23421477	1.064557672	0.487177389	0.871656291	0.068048692	1.309591462
AT1G13340	7.51971	6.374513333	7.00825	8.79915	7.332233333	6.074286667	6.122466667	5.662216667	6.104056667	7.21735	6.36771	0.902495864	-0.513943577	0.269895249	2.484974517	0.670614867	-0.885279701	-0.825688144	-1.39494954	-0.8484586	0.528521121	-0.522358297
AT1G13350	8.893153333	8.92499	8.721503333	9.25088	8.71054	8.43134	8.84819	8.523746667	8.925116667	8.765393333	8.560086667	0.024660584	0.105018102	-0.408593562	0.927582586	-0.436265625	-1.140981953	-0.08882937	-0.907742387	0.105337815	-0.297812761	-0.816018206
AT1G13360	11.4486	11.22836667	11.64726667	12.42866667	10.7658	11.00016667	11.38446667	11.54406667	11.69743333	12.01933333	11.33123333	0.279105574	-0.045245892	0.571694456	1.722511329	-0.726496884	-0.38133037	0.184652385	0.419705332	0.645578058	1.119660412	0.106252311
AT1G13370	6.25494	6.662906667	6.5298	6.54868	6.617853333	6.209753333	6.78393	6.778693333	6.899906667	6.870873333	6.765853333	-0.907657775	0.278298789	-0.108641464	-0.053757421	0.147329029	-1.039015134	0.630112866	0.614889909	0.967256315	0.882856596	0.577564109
AT1G13380	11.03863333	11.1571	11.02713333	10.9584	11.35916667	11.14826667	11.64793333	11.27003333	11.2507	10.84733333	11.256	0.228008572	0.34525885	0.216626651	0.148599056	0.545250742	0.336516215	0.831052418	0.457032609	0.437897786	0.038672797	0.443143367
AT1G13390	10.331	10.19932667	10.36366667	11.3501	11.11823333	10.13106	10.3259	10.25426667	10.28686667	11.2188	10.72656667	-0.587257388	-0.918327205	-0.505122707	1.975093255	1.392104635	-1.089971928	-0.600080456	-0.78019008	-0.69822302	1.64496212	0.407326561
AT1G13400	5.877776667	6.353673333	5.928486667	5.552276667	5.67284	7.68657	7.281016667	6.798436667	6.294493333	5.89761	5.79538	-0.674957076	0.14589502	-0.587489748	-1.236396935	-1.028442831	2.444946683	1.745426541	0.913046673	0.043818182	-0.640747479	-0.817079266
AT1G13410	6.845076667	6.73516	6.63612	6.42499	6.417693333	6.74049	6.82674	6.50194	6.425446667	6.37229	6.693006667	1.124068928	0.600231074	0.128228941	-0.87796866	-0.912742915	0.625632642	1.036680542	-0.511242447	-0.87579229	-1.129124884	0.399337866
AT1G13420	9.688523333	6.06625	5.320256667	5.298233333	6.314556667	5.723933333	5.510583333	5.833123333	6.12812	5.37811	5.213226667	3.34972389	-0.028535736	-0.72427538	-0.744815116	0.203043803	-0.34779231	-0.54677003	-0.245957872	0.029166404	-0.670319324	-0.824095325
AT1G13430	7.03154	4.743803333	4.459596667	4.243546667	5.313953333	4.569056667	3.972296667	4.205066667	4.250323333	4.331326667	4.037503333	3.317475809	0.17534359	-0.215005062	-0.51174274	0.95842615	-0.064665297	-0.88429583	-0.564593773	-0.502435207	-0.391179753	-0.794736585
AT1G13440	13.39313333	13.35633333	13.24323333	13.22513333	13.2703	13.23673333	13.1777	13.046	13.07633333	13.0575	12.92316667	0.857358201	0.767167299	0.489977325	0.445617126	0.556313387	0.474046867	0.329365628	0.006590036	0.080932174	0.034774693	-0.294454778
AT1G13448	5.79962	6.28655	5.603906667	7.236643333	5.989406667	5.53685	5.230936667	5.097313333	5.123143333	5.6047	5.782743333	0.152037024	1.024440552	-0.198610919	2.726666286	0.49206651	-0.318752361	-0.866839091	-1.106244073	-1.059965997	-0.197189551	0.121800104
AT1G13450	9.620986667	9.326056667	9.16215	9.716626667	9.09619	8.887433333	9.102853333	8.749926667	8.94669	9.043876667	8.890386667	0.507299373	-0.04818661	-0.356896663	0.687432555	-0.481129041	-0.874311838	-0.468578984	-1.133298804	-0.762704854	-0.579658602	-0.868749381
AT1G13460	8.307543333	7.972263333	7.901803333	7.8185	7.729603333	7.20194	7.28878	7.25946	7.5635	7.27624	7.54639	1.719366091	0.839203317	0.654234727	0.435550365	0.202182623	-1.183016682	-0.955048013	-1.032017628	-0.233864772	-0.987967487	-0.278781215
AT1G13470	6.356126667	8.198323333	11.01463333	11.97726667	6.575583333	6.540713333	6.73535	6.982986667	6.35813	8.296603333	6.455483333	-0.713402963	0.388179128	2.072253753	2.647881567	-0.582174013	-0.603025298	-0.486638014	-0.338558213	-0.712205026	0.44694782	-0.653990455
AT1G13480	8.23306	6.810246667	6.998956667	7.27744	6.66294	6.957613333	6.852516667	6.82876	6.672893333	7.061043333	7.18269	2.203988398	-0.494070635	-0.136222766	0.391860895	-0.773406001	-0.214621493	-0.413914685	-0.458964086	-0.754531648	-0.018488775	0.212187927
AT1G13490	6.232103333	6.02495	5.81997	5.913553333	5.969496667	5.99125	5.990566667	6.117003333	6.056036667	5.897036667	5.963266667	1.477667795	-0.04555333	-1.552793697	-0.864665208	-0.453307757	-0.293353117	-0.298377742	0.631324902	0.183030331	-0.986114065	-0.499117629
AT1G13500	7.089343333	6.465943333	6.497	6.682456667	6.64704	6.876516667	6.574166667	6.69927	6.407856667	6.48222	6.459283333	1.86815498	-0.825097399	-0.69092441	0.110297292	-0.042712047	0.948687662	-0.357544062	0.182935325	-1.076047115	-0.754777907	-0.853870355
AT1G13510	7.148123333	5.976886667	5.78037	5.709716667	5.708916667	6.27822	5.735123333	5.871926667	5.850386667	5.619943333	5.80265	1.935889058	-0.119410226	-0.464259885	-0.588243149	-0.589646998	0.409372898	-0.543659245	-0.303595216	-0.34139385	-0.745778405	-0.42516269
AT1G13520	7.40642	6.1686	6.04008	8.297096667	5.98362	6.080356667	5.792806667	5.897833333	6.061516667	7.431363333	6.34405	0.631189217	-0.48588507	-0.601868321	1.434982986	-0.652820813	-0.565520525	-0.825020866	-0.730239242	-0.582522738	0.653699402	-0.327549703
AT1G13530	8.184716667	5.647773333	5.899303333	6.69942	5.551303333	5.814583333	5.645436667	5.42609	5.588306667	5.358196667	5.60927	2.476694379	-0.444411551	-0.154793031	0.766483179	-0.555489747	-0.252341956	-0.447102053	-0.699663803	-0.512883097	-0.777838044	-0.488745342
AT1G13540	7.158716667	6.244503333	6.351876667	6.299966667	6.123763333	6.441473333	6.137846667	6.29842	6.20621	6.250413333	6.099413333	2.893003666	-0.192192971	0.170159923	-0.005020805	-0.599654368	0.472521882	-0.552127329	-0.010240343	-0.32142152	-0.172248488	-0.681828337
AT1G13550	7.24394	5.913996667	6.1708	7.094136667	6.134726667	6.021886667	6.003873333	6.03941	6.03025	6.06528	5.808103333	2.618914922	-0.600953031	0.020782349	2.256232588	-0.066553229	-0.339745245	-0.383356542	-0.297320265	-0.319497142	-0.234687533	-0.857326774
AT1G13560	11.2401	11.25073333	11.11083333	11.07206667	11.26076667	11.0403	11.34516667	11.14416667	11.02573333	10.8889	10.94916667	0.54343626	0.559470861	0.348507785	0.290049348	0.574600689	0.242146606	0.701872194	0.398772992	0.22018071	0.013842033	0.104721528
AT1G13570	9.047263333	8.843383333	8.313053333	8.151296667	8.501016667	8.316736667	9.119443333	8.282293333	8.72465	8.45345	8.640246667	0.765867481	0.517534475	-0.128426108	-0.325451414	0.10051984	-0.123939678	0.853785259	-0.165892869	0.372913101	0.042581968	0.270106874
AT1G13580	10.17653333	9.34299	9.245426667	8.42424	9.976023333	9.212673333	10.19108333	9.864536667	9.977436667	9.452773333	9.835443333	0.98909275	-0.276532556	-0.424669573	-1.671532915	0.684644835	-0.474401178	1.011185001	0.515367077	0.686790795	-0.109841084	0.471192698
AT1G13590	8.033033333	6.65163	6.958976667	6.597583333	7.19206	6.857503333	6.791743333	7.03782	6.74253	6.584043333	6.724053333	2.64901768	-0.213793145	0.423149986	-0.325799087	0.906190293	0.212857344	0.07657677	0.586544371	-0.025412606	-0.353859291	-0.063703524
AT1G13600	9.214693333	7.7962	6.591983333	6.941646667	8.421636667	9.120776667	8.148523333	7.722343333	7.326013333	7.991253333	7.2469	1.836153692	0.097059782	-1.379327749	-0.950635306	0.863854432	1.721010463	0.529013426	0.006510411	-0.479396059	0.336198068	-0.576390182
AT1G13605	4.311383333	4.2346	5.01219	4.352986667	4.442246667	4.646286667	4.310143333	4.84824	4.853273333	7.196333333	8.363373333	-0.596663317	-0.664059743	0.018468405	-0.560146071	-0.481798275	-0.302702552	-0.597751725	-0.125438396	-0.121020398	1.935596074	2.959963221
AT1G13607	4.171506667	4.409503333	6.382866667	5.08067	4.13294	4.9612	4.73707	4.572606667	4.607156667	5.193513333	4.83132	-0.977926839	-0.730350614	1.322442187	-0.032168947	-1.018045845	-0.156447711	-0.389599125	-0.56068224	-0.524741575	0.085216421	-0.291555486
AT1G13608	5.898626667	6.376016667	7.733796667	6.626173333	5.25018	6.24313	5.86623	5.417286667	5.18862	5.275563333	5.17912	-0.358899495	0.091824014	1.373759888	0.328007199	-0.97112463	-0.033639747	-0.389486519	-0.813352362	-1.029245955	-0.947159183	-1.038215295
AT1G13609	5.399683333	7.687583333	10.03117	8.30774	4.567716667	7.35267	4.567576667	5.052013333	5.07376	6.612686667	8.289653333	-0.662037545	0.445115709	1.579216677	0.74521994	-1.064640195	0.283045519	-1.064707944	-0.8302809	-0.819757323	-0.07504485	0.736467499
AT1G13610	6.879653333	6.172083333	6.0536	6.383643333	6.524976667	6.35837	6.081203333	6.211213333	6.240503333	6.203356667	6.08713	1.836716004	-0.339268246	-0.703639075	0.311340496	0.745981743	0.23361762	-0.618750769	-0.218932077	-0.128856778	-0.24309362	-0.60052454
AT1G13620	7.383073333	5.69532	5.969016667	5.833596667	5.86805	5.92027	5.673373333	6.077306667	5.820346667	5.931436667	6.052463333	3.392410303	-0.448543985	0.174329254	-0.133856793	-0.055448607	0.063392594	-0.498489757	0.420773407	-0.164010871	0.088805464	0.36423546
AT1G13630	5.551493333	5.687916667	5.589876667	5.691033333	5.789276667	5.703986667	5.710603333	5.659306667	5.620926667	5.460353333	5.312566667	-0.690500325	-0.405498976	-0.610313882	-0.398987962	-0.193748272	-0.371927214	-0.358104366	-0.465267993	-0.545447472	-0.880900474	-1.18964091
AT1G13635	7.34649	6.24788	5.914323333	5.782606667	6.96893	5.993353333	5.952663333	6.39529	6.860873333	5.964863333	5.918726667	1.851686176	-0.387172199	-1.066927651	-1.335353173	1.082256289	-0.905872338	-0.988794528	-0.086765218	0.862047504	-0.963932136	-1.057954094
AT1G13640	9.13073	9.42512	9.13274	9.45316	9.380693333	8.69178	8.73418	8.34843	8.71889	8.17047	8.221783333	-0.00754051	0.444403961	-0.004454779	0.487450678	0.376200604	-0.681411992	-0.616319953	-1.208519347	-0.639793002	-1.481721692	-1.402945995
AT1G13650	7.732473333	9.4254	10.968	9.52979	9.129263333	7.628293333	7.15435	8.824453333	8.66961	7.945233333	7.608006667	-0.882950228	0.716031053	2.173027729	0.814628151	0.436327865	-0.981348979	-1.428991829	0.148432651	0.002182021	-0.681996894	-1.00050988
AT1G13660	4.925146667	4.598696667	4.505116667	4.628773333	4.489246667	4.355433333	4.830986667	5.380256667	4.69797	4.083483333	4.848226667	0.728326783	0.038077701	-0.159788768	0.1016721	-0.193344452	-0.476280676	0.529233956	1.690615831	0.247982211	-1.051294424	0.565686381
AT1G13670	7.678193333	6.635173333	5.852073333	5.679753333	7.860826667	7.678996667	7.600573333	6.2875	6.49544	5.885446667	5.430843333	0.81343626	-0.196738228	-0.9551778	-1.122071309	0.990318327	0.814214296	0.738260574	-0.533463058	-0.33207125	-0.922855419	-1.363142939
AT1G13680	5.5552	5.381856667	5.653253333	5.57793	5.5909	5.543146667	7.89456	6.43193	6.090693333	6.436776667	7.360963333	-0.839377417	-1.075715567	-0.705690456	-0.808387092	-0.790703656	-0.85581106	2.350130969	0.35596562	-0.109280092	0.362573617	1.62261958
AT1G13690	10.02463	10.20907667	9.838973333	9.82866	9.788606667	10.22337	10.7273	10.3732	10.52253333	10.4081	10.94913333	0.21933082	0.392797416	0.044726255	0.035026873	-0.002642094	0.40623987	0.880171024	0.547150522	0.687594074	0.579972933	1.088798667
AT1G13700	9.119633333	9.179043333	9.143176667	8.413413333	9.622136667	8.834856667	9.360883333	9.19305	9.490156667	8.592833333	8.969423333	0.039176034	0.157520857	0.086074395	-1.367615425	1.040163542	-0.528099578	0.51974645	0.185422161	0.777259154	-1.010210476	-0.260042545
AT1G13710	9.374713333	9.806483333	6.58561	6.72701	6.278466667	11.35653333	12.23336667	10.67696667	9.986413333	6.83976	6.796946667	0.198313114	0.423912522	-1.258990679	-1.185109316	-1.419472773	1.233812147	1.691956715	0.878739221	0.517925773	-1.12619755	-1.148567475
AT1G13730	9.70309	9.420346667	8.742413333	8.26102	8.873956667	9.247726667	9.45428	9.039243333	9.145896667	8.726113333	9.219586667	1.61503983	0.993395801	-0.497119302	-1.555518408	-0.207906019	0.6138707	1.068002172	0.155495898	0.389985628	-0.532956744	0.552001644
AT1G13740	8.422053333	9.20803	8.896156667	8.775116667	9.045506667	9.076593333	9.563443333	8.74278	9.26118	8.97728	9.177383333	-1.072159953	0.643685141	-0.037157372	-0.301396629	0.288884705	0.356749193	1.419578688	-0.371989959	0.759715515	0.139940854	0.576781205
AT1G13750	8.199253333	7.318043333	8.720966667	9.237546667	7.497926667	6.50206	7.52485	6.95653	6.734103333	6.831833333	6.18494	0.881194397	-0.169318985	1.503142445	2.118970911	0.04512462	-1.14207396	0.077220626	-0.600288442	-0.865449062	-0.748942584	-1.520120968
AT1G13755	6.188143333	6.299033333	6.238283333	6.109213333	6.764996667	6.783473333	6.558673333	6.708673333	6.562846667	7.98735	8.561853333	-0.25153714	-0.129314581	-0.196273013	-0.338533503	0.38426853	0.404633446	0.156859694	0.322189155	0.161459527	1.73154198	2.364757489
AT1G13760	6.867226667	6.675126667	7.164423333	7.455296667	6.787736667	7.05185	6.79398	6.723243333	7.24359	7.065086667	6.242383333	-0.469228404	-0.923250775	0.233186667	0.920656736	-0.657100545	-0.032876902	-0.642344621	-0.809528531	0.420294619	-0.001592453	-1.946026173
AT1G13770	7.92001	8.13912	7.735986667	7.733646667	7.64669	7.759113333	8.347386667	7.791473333	8.158476667	7.91859	8.382613333	-0.06653781	0.598809922	-0.625341641	-0.632447267	-0.896499208	-0.555115383	1.231230871	-0.456851258	0.657588226	-0.070849771	1.338199895
AT1G13780	7.615483333	7.956663333	7.620733333	7.54466	7.635143333	7.618153333	7.932546667	7.763736667	7.72935	7.71514	8.098046667	-0.866006275	0.459093705	-0.845615939	-1.141075147	-0.789649321	-0.855636333	0.365427621	-0.290209074	-0.423762539	-0.478952382	1.008208695
AT1G13790	5.821826667	6.723956667	6.275173333	5.493856667	6.46838	6.438733333	6.836743333	6.235686667	6.811743333	6.303903333	6.861623333	-1.471128286	0.366920681	-0.54745501	-2.139352289	-0.153805188	-0.214208927	0.5967184	-0.627907303	0.545782034	-0.488918938	0.647410272
AT1G13800	6.38024	6.138953333	6.086956667	5.92172	6.24825	6.266256667	6.546323333	6.12528	6.170306667	6.131483333	6.130156667	0.085585565	-0.693730207	-0.861670785	-1.395357715	-0.340720166	-0.282561629	0.622007087	-0.737892797	-0.592464159	-0.717857063	-0.722141976
AT1G13810	8.266423333	8.406786667	7.92847	7.815946667	7.677483333	8.01278	8.244856667	7.79787	7.897883333	7.473826667	8.28308	0.953606661	1.285649494	0.154145866	-0.112038796	-0.439586998	0.3535892	0.902588657	-0.154800873	0.081790193	-0.921356239	0.993009593
AT1G13820	7.348256667	9.34111	9.525066667	8.751666667	8.475723333	8.281953333	7.327283333	7.846626667	8.26186	7.697173333	7.834133333	-1.528909271	1.617637292	1.908089282	0.686956211	0.251265068	-0.054681345	-1.562024387	-0.742025267	-0.086407015	-0.977999417	-0.761751182
AT1G13830	9.853103333	6.370003333	6.719436667	8.761556667	6.695986667	5.846893333	5.826046667	7.22396	7.887953333	7.79651	7.397516667	2.14346287	-0.764391793	-0.472668515	1.232188699	-0.492245671	-1.201108468	-1.21851224	-0.051468858	0.502863809	0.42652264	0.093424359
AT1G13860	7.78823	7.8693	7.64654	7.210353333	8.526223333	7.59437	7.67557	7.249596667	7.592843333	6.81882	6.971223333	0.050192522	0.197486392	-0.207240172	-0.999735823	1.391032468	-0.302026422	-0.154496358	-0.928435682	-0.304800181	-1.711102051	-1.434204594
AT1G13870	10.24127667	10.33563333	10.20970667	9.84461	10.09263667	9.8241	10.415	10.10404667	10.11624	10.15336667	10.02456333	0.407003065	0.633874304	0.331096133	-0.546742561	0.049612939	-0.59605682	0.824703575	0.077047152	0.106364811	0.195632196	-0.114062634
AT1G13880	9.303103333	8.92645	8.991356667	9.412763333	8.722986667	8.745426667	9.28213	8.757513333	9.124636667	9.01792	9.037773333	0.532937695	-0.738936	-0.519760767	0.903234881	-1.425985971	-1.350211132	0.46211546	-1.309397173	-0.069704147	-0.430062358	-0.363022111
AT1G13890	4.96613	5.284516667	5.711506667	5.465593333	5.431916667	5.378366667	4.859813333	5.855963333	6.97186	7.709253333	7.181276667	-1.091774745	-0.727376	-0.238678965	-0.520130795	-0.558674291	-0.619963141	-1.213455908	-0.073345949	1.203816029	2.047774753	1.443496827
AT1G13900	8.86095	8.933566667	8.994223333	8.744116667	9.58763	8.013273333	8.259636667	8.05879	8.801996667	8.41591	8.341236667	-0.019280129	0.106275666	0.211152361	-0.221287502	1.237165387	-1.484931512	-1.058963954	-1.406232206	-0.121211724	-0.788763963	-0.91787578
AT1G13910	7.887886667	8.058206667	7.840833333	7.96567	8.011533333	7.940746667	8.150413333	8.307146667	8.684503333	8.07526	8.326156667	-0.027734328	0.295320709	-0.116982898	0.119801473	0.206792906	0.072528056	0.470214017	0.767498498	1.483251035	0.327666677	0.80355578
AT1G13920	7.24015	7.279086667	7.685113333	6.783766667	7.008286667	6.51301	7.63284	6.97681	7.33909	6.873543333	6.555506667	0.502234454	0.58898803	1.493643413	-0.514619051	-0.014373025	-1.117883556	1.377174825	-0.084505206	0.72267959	-0.314590454	-1.023198056
AT1G13930	9.778653333	11.5193	11.7395	11.50343333	11.29953333	11.09323333	11.06936667	11.3378	11.3909	11.71923333	11.84666667	-1.811807111	0.219005702	0.475913086	0.200494059	-0.037396112	-0.278086363	-0.305931608	0.007249616	0.069201396	0.452267962	0.600944457
AT1G13940	6.828923333	7.061673333	6.733203333	7.09182	6.869453333	6.703396667	6.699693333	6.462643333	6.582746667	6.315726667	6.371326667	-0.383654292	-0.057733591	-0.517691368	-0.0155191	-0.32689998	-0.559429755	-0.564615547	-0.896557554	-0.728376404	-1.102285515	-1.024428626
AT1G13950	9.46631	8.555076667	9.09597	9.135076667	8.62982	7.917123333	7.092983333	7.797613333	8.400793333	8.124586667	8.326676667	1.823490243	0.540913802	1.302230384	1.357273683	0.646116317	-0.357016384	-1.517007475	-0.525228745	0.323757382	-0.065008207	0.219436911
AT1G13960	8.744316667	8.777866667	8.370586667	9.358863333	7.65783	7.618406667	7.616366667	7.115973333	7.755163333	8.335696667	7.482663333	0.670574224	0.716886188	0.154682418	1.51888608	-0.829197185	-0.883616618	-0.886432606	-1.577168754	-0.694839577	0.106520737	-1.070994868
AT1G13970	8.652593333	6.98734	6.654536667	7.4206	6.716263333	7.633806667	6.726556667	7.183826667	8.19538	10.44023333	8.98858	0.726297599	-0.870509832	-1.189634151	-0.455057856	-1.130444598	-0.250614494	-1.120574346	-0.682099238	0.287876829	2.440461311	1.048474409
AT1G13980	7.114873333	6.94638	6.71176	6.955763333	7.109033333	6.80695	6.89123	6.607853333	6.659273333	6.360956667	6.806473333	-0.21719447	-0.346994806	-0.527736407	-0.339766272	-0.221693366	-0.454405945	-0.389480099	-0.607781831	-0.568169977	-0.797980872	-0.45477315
AT1G13990	8.21313	8.803556667	9.576006667	10.26543333	8.02522	7.46833	7.69414	7.752086667	9.105896667	10.85083333	8.367663333	-0.513704009	0.115885375	0.939571612	1.674727619	-0.714077989	-1.307906236	-1.067118367	-1.005328125	0.438279442	2.29895692	-0.348920554
AT1G14000	9.488643333	9.43236	9.507906667	9.628966667	9.50972	8.918273333	8.91943	8.70945	9.152446667	9.201096667	9.116933333	0.360262331	0.211906373	0.411038113	0.730137412	0.415817837	-1.143162977	-1.140114145	-1.69359565	-0.525910815	-0.397675386	-0.619519602
AT1G14010	11.55503333	10.46053333	10.92726667	10.28257667	11.26876667	10.51707333	11.2283	11.1089	11.34763333	11.3443	11.3085	0.996710743	-0.417657755	0.185478767	-0.6476224	0.626782415	-0.344593895	0.574489332	0.420194587	0.728697928	0.724390425	0.678127846
AT1G14020	8.814613333	8.66017	8.218426667	7.809116667	8.810573333	8.258513333	8.402213333	8.069873333	8.401033333	7.91695	8.320413333	1.39238001	0.926882512	-0.404547027	-1.638221388	1.380203311	-0.28372444	0.149392282	-0.852291862	0.145835722	-1.313208028	-0.09715572
AT1G14030	7.94767	10.48373333	10.579	10.05550333	9.589173333	9.656743333	9.657693333	9.383876667	9.373573333	9.070413333	9.379143333	-2.459201413	1.383330993	1.527674885	0.734495599	0.027932749	0.130311862	0.13175126	-0.283123795	-0.298734956	-0.758069748	-0.290295535
AT1G14040	8.312473333	6.938773333	6.665073333	6.50402	7.74596	6.93981	7.53748	7.275063333	7.50894	7.586653333	7.691286667	1.69518052	-1.065349315	-1.615365342	-1.939011358	0.556739115	-1.063266073	0.137786461	-0.389555053	0.080433676	0.236603127	0.44686988
AT1G14060	11.23633333	10.52803333	10.09387667	9.460603333	10.3584	10.94006667	11.2566	10.96036667	10.6225	10.72486667	10.54666667	1.198653475	0.188668656	-0.430407501	-1.333409693	-0.053216268	0.776198532	1.227552282	0.805144871	0.323371323	0.469338822	0.215238448
AT1G14070	8.26003	7.613036667	7.430343333	7.824726667	7.569406667	7.429083333	7.736843333	7.33061	7.500643333	7.00187	7.313316667	0.691709282	-0.412173606	-0.723880132	-0.050993735	-0.486613956	-0.72602991	-0.20093795	-0.894042503	-0.603936134	-1.454929984	-0.923547931
AT1G14080	7.873923333	5.630243333	5.74591	5.98363	5.63093	5.659503333	5.70148	5.8038	5.680533333	5.64441	5.652823333	3.234583528	-0.531935756	-0.337763356	0.061302894	-0.530783033	-0.482816294	-0.41234906	-0.240582029	-0.44751273	-0.508153834	-0.49403017
AT1G14090	6.576353333	6.40553	6.269036667	6.268693333	6.442213333	6.500336667	6.610406667	6.36121	6.408923333	6.229326667	6.252673333	-0.07410446	-0.493562275	-0.828722551	-0.829565608	-0.40348611	-0.260763883	0.009513724	-0.602390326	-0.485229923	-0.926230716	-0.868902823
AT1G14100	5.481573333	5.276313333	5.50543	5.385076667	5.501713333	5.394336667	5.239956667	6.494073333	6.796676667	5.349283333	5.353953333	-0.442857612	-0.800487576	-0.401291507	-0.610986324	-0.407767154	-0.594852379	-0.863832764	1.321248096	1.848481941	-0.673350002	-0.665213336
AT1G14110	5.220956667	4.989913333	5.215483333	5.35679	5.173493333	5.292716667	5.111056667	5.168016667	5.192096667	5.077253333	5.22555	-0.248345237	-1.612962365	-0.280672525	0.553930642	-0.528679132	0.17549268	-0.897450408	-0.561026108	-0.41880179	-1.097103897	-0.221215515
AT1G14120	8.655423333	7.677046667	5.94199	6.008433333	5.614483333	7.64991	5.857523333	5.659153333	5.9678	5.712576667	5.49716	1.097146271	0.49495047	-0.572985708	-0.532089499	-0.774567722	0.478247714	-0.62497537	-0.747073111	-0.557099522	-0.714190778	-0.846780829
AT1G14130	9.21604	8.755643333	8.47828	8.921193333	8.92096	8.637966667	9.313523333	8.754203333	9.628203333	10.67313333	9.7594	0.11200464	-0.722567813	-1.225351204	-0.422471223	-0.422894193	-0.935883224	0.288715095	-0.725178137	0.859143333	2.753313851	1.096966783
AT1G14140	10.20793333	10.25413333	10.25823333	9.96051	10.05921667	10.11956333	10.50746667	10.15996	9.991326667	9.814323333	9.999676667	0.458805168	0.53035184	0.53670122	0.075638151	0.228498184	0.321952799	0.922671256	0.384512259	0.123361743	-0.1507508	0.136292797
AT1G14150	8.376203333	11.91766667	12.17516667	11.9153	11.4517	9.727266667	9.344753333	11.0442	11.16906667	10.19574	10.5801	-2.328976885	0.958143216	1.197149905	0.95594652	0.525641662	-1.074945141	-1.42998687	0.147407775	0.263306682	-0.640116945	-0.283361174
AT1G14160	9.03202	5.34993	4.783863333	4.708393333	4.88711	4.791913333	4.84166	4.702816667	4.698166667	4.78747	4.79737	2.864179627	-0.035836171	-0.481670541	-0.541110749	-0.400353419	-0.475330358	-0.43614986	-0.545502934	-0.549165276	-0.478829929	-0.471032684
AT1G14170	10.37877333	9.002103333	8.859676667	9.140966667	10.21486667	9.028826667	9.72767	8.91955	9.07948	9.03859	9.235613333	1.703644024	-0.328166246	-0.538372006	-0.123219565	1.461736197	-0.288725608	0.742688647	-0.450005692	-0.213966978	-0.274316025	0.016468283
AT1G14180	7.614156667	7.75583	7.256636667	6.055346667	7.502016667	7.778766667	8.359206667	8.029286667	8.23848	7.71453	8.312316667	-0.37913314	-0.20216448	-0.825722725	-2.326292212	-0.519210775	-0.173513561	0.551532475	0.139418926	0.400728962	-0.253753621	0.492960687
AT1G14182	7.147273333	6.49475	5.4395	5.340436667	5.256576667	6.351586667	5.648633333	9.05436	10.24688667	5.702573333	5.137573333	0.315279919	-0.085486037	-0.733598148	-0.794440741	-0.84594577	-0.173413912	-0.605152902	1.486571998	2.218996519	-0.572024101	-0.919035087
AT1G14185	8.553966667	6.233233333	5.785053333	5.672416667	6.506983333	6.30704	5.850233333	5.795143333	5.897746667	5.625643333	5.77372	2.919067454	-0.046195499	-0.618847053	-0.76276593	0.303582186	0.04810925	-0.535564827	-0.605954791	-0.474855772	-0.822529467	-0.633327956
AT1G14190	8.74196	7.347163333	7.044936667	6.529816667	8.010843333	7.482876667	6.88672	6.71273	7.048313333	6.826123333	7.07752	2.392867469	-0.028371686	-0.553009474	-1.447210574	1.123715956	0.20721422	-0.827659104	-1.129689795	-0.547147891	-0.932849363	-0.496447795
AT1G14200	9.78996	10.01438	10.69403333	11.55446667	9.142033333	9.334786667	10.11513333	9.900533333	10.08196667	10.7265	10.00867667	-0.097518166	0.18261695	1.031002855	2.105049692	-0.906300856	-0.66569406	0.308383578	0.040506402	0.266982865	1.071529784	0.175497691
AT1G14205	6.421513333	7.76487	7.21764	6.69064	6.408793333	6.723426667	6.574773333	6.55008	6.22851	6.202476667	6.657233333	-0.343057696	2.69111822	1.455115803	0.264805927	-0.371787756	0.338859614	0.003103389	-0.052670271	-0.778985161	-0.837785415	0.189351875
AT1G14210	12.07496667	10.53056667	9.608913333	9.129353333	10.62153333	10.68223333	9.854156667	9.798626667	9.790186667	9.439743333	9.666673333	1.840995286	0.588708126	-0.158620698	-0.547475159	0.662469061	0.711688066	0.040236514	-0.004790361	-0.011633992	-0.295793334	-0.111785612
AT1G14220	10.42538667	5.247406667	5.173786667	5.006643333	5.56916	5.473526667	5.050463333	5.23227	5.332126667	5.66772	5.370596667	3.330147389	-0.395594899	-0.448567129	-0.568832751	-0.164081838	-0.232893451	-0.53730269	-0.406486274	-0.334635821	-0.093164384	-0.306955277
AT1G14230	9.086203333	8.66098	8.483053333	8.361753333	8.844523333	7.967003333	7.853953333	7.76312	8.260586667	8.147826667	8.40739	2.032849955	0.883908581	0.40315578	0.075406624	1.379837457	-0.991196669	-1.296654559	-1.542083647	-0.197942837	-0.502617156	0.198715601
AT1G14240	8.984563333	6.63023	6.372093333	6.168186667	5.979776667	6.09022	6.02623	6.01256	5.78068	5.994976667	6.19114	3.242888227	0.250749657	-0.077318024	-0.336464422	-0.575915998	-0.4355528	-0.516878135	-0.534251432	-0.828949334	-0.556598213	-0.307292871
AT1G14250	6.48	8.775983333	8.764113333	7.711526667	6.391383333	7.87676	6.099946667	6.47893	6.38165	6.414166667	6.5403	-0.751799896	1.907839312	1.894089248	0.674785638	-0.854452366	0.866189924	-1.192049061	-0.753039371	-0.865727341	-0.828060429	-0.681949108
AT1G14260	7.315983333	6.234243333	6.184813333	6.398446667	5.965833333	6.358103333	6.97398	6.41652	6.649406667	7.016033333	7.030806667	1.626899737	-0.949450504	-1.067176568	-0.558371967	-1.588715178	-0.654456568	0.812359856	-0.515327208	0.039332525	0.912517117	0.947702357
AT1G14270	8.50122	11.59083333	11.70326667	11.2019	10.9043	10.75653333	10.75296667	10.76713333	10.8723	10.7899	10.8017	-3.113422397	1.124232511	1.278443933	0.590778945	0.182596443	-0.020077507	-0.024969479	-0.005538749	0.138705852	0.025687578	0.041872234
AT1G14280	7.130753333	8.80367	9.03575	9.183613333	8.44355	7.980093333	6.958106667	7.807593333	8.313156667	9.01625	8.708743333	-1.723070651	0.302513936	0.583518771	0.762553205	-0.133523038	-0.694681104	-1.932112998	-0.903545866	-0.291404618	0.559907971	0.187575759
AT1G14290	10.8689	10.71813333	10.74283333	9.39311	11.0675	10.35177667	10.3649	9.898716667	10.10419	11.0382	10.9477	0.5759346	0.365911558	0.400319489	-1.479890552	0.852591086	-0.144435612	-0.126154367	-0.775563444	-0.489332174	0.8117752	0.685705653
AT1G14300	10.78793333	10.50803333	9.89219	9.79173	9.564866667	10.34449667	10.67096667	9.993166667	9.66969	9.942063333	10.04167333	1.450495892	0.777130569	-0.704425505	-0.946105678	-1.491878817	0.38370463	1.169105048	-0.461502369	-1.239701619	-0.584443464	-0.344808166
AT1G14310	9.094916667	9.488746667	9.507263333	8.93526	9.07432	8.965943333	8.99654	8.695793333	9.14508	9.065403333	9.32615	0.356286146	1.152631187	1.190072864	0.033451942	0.3146386	0.095495261	0.157363336	-0.450762293	0.457719053	0.296608629	0.823852147
AT1G14320	11.8273	11.97946667	12.0499	11.6506	11.8047	11.75593333	11.71606667	11.7141	11.83433333	11.96653333	12.29406667	-0.049155759	0.438944678	0.664871562	-0.615951031	-0.121649099	-0.278076468	-0.405955575	-0.412263993	-0.026595148	0.397458814	1.44807763
AT1G14330	8.96433	8.40727	8.53207	8.586943333	9.180363333	8.211796667	7.966616667	7.862723333	8.338513333	9.1	8.165716667	0.721174304	-0.043663848	0.127685381	0.203025953	1.017786043	-0.312046899	-0.648676738	-0.79132131	-0.138066105	0.907447941	-0.375314307
AT1G14340	9.193633333	8.960553333	8.8484	9.85334	8.648966667	7.90027	8.227593333	7.93668	8.450676667	8.654786667	8.10022	1.266085184	0.817733448	0.601995754	2.535094234	0.218366608	-1.221823242	-0.592185415	-1.151785115	-0.163063226	0.229561937	-0.837200239
AT1G14345	8.24719	11.78376667	12.0203	11.19653333	11.46963333	10.95143333	10.9015	11.5267	11.4465	11.1057	11.3692	-1.700217918	0.852432628	1.023159011	0.428575992	0.625695673	0.251666311	0.215625144	0.666885578	0.608998363	0.363013789	0.553204327
AT1G14350	7.490123333	7.413016667	6.523686667	6.591206667	8.71834	7.170963333	7.67492	6.971923333	7.401226667	6.79348	7.09764	0.030864507	-0.079305094	-1.349975134	-1.253502913	1.785734039	-0.425149627	0.294901015	-0.709536936	-0.096150584	-0.964495835	-0.529913622
AT1G14360	11.3378	10.47366667	11.46536667	10.9395	11.0363	11.06913333	11.19853333	11.3676	11.68383333	11.50253333	11.40336667	0.48941633	-0.942133862	0.700747243	-0.170419855	-0.01005796	0.044334763	0.258702833	0.538783938	1.062665926	0.7623187	0.598036112
AT1G14370	7.757593333	7.181066667	7.305066667	8.928686667	6.760073333	5.899736667	6.050463333	5.9868	5.86215	6.815896667	5.9728	1.074042096	0.432410136	0.570413055	2.377383214	-0.036124614	-0.993616319	-0.825868577	-0.896721205	-1.035447527	0.026002668	-0.91230218
AT1G14380	9.163173333	8.968963333	8.590013333	8.661193333	9.610006667	8.773693333	8.939123333	8.505703333	8.779983333	8.58939	8.803906667	0.045360073	-0.292414258	-0.951492486	-0.827694655	0.822502497	-0.632032164	-0.344312647	-1.098126305	-0.621092457	-0.952576601	-0.579484466
AT1G14390	6.755283333	5.59438	5.52722	5.305046667	6.25819	5.861953333	5.37839	5.499946667	5.593263333	5.453093333	5.506656667	2.67597682	-0.427044421	-0.606558856	-1.200414135	1.347277756	0.288162189	-1.00437204	-0.679458753	-0.4300292	-0.804694751	-0.661523347
AT1G14400	12.96193333	12.8134	12.82456667	12.95633333	12.7542	12.79616667	12.86983333	12.76563333	12.82656667	12.97606667	12.77633333	0.533644094	0.372255922	0.384389009	0.527559441	0.307932449	0.353531127	0.433573286	0.320355282	0.386562099	0.549000599	0.331981315
AT1G14410	10.50505	11.68216667	11.3908	10.4275	10.94246667	11.93993333	11.63173333	11.46083333	11.23413333	11.26853333	11.50666667	-0.545747917	0.845726202	0.50130055	-0.637420069	-0.028676	1.150433166	0.786108766	0.584087222	0.316104283	0.356768655	0.63826698
AT1G14420	5.596243333	5.84043	5.590003333	6.092483333	5.57591	5.712413333	5.662333333	5.928626667	7.41811	11.0942	9.68054	-0.75355322	-0.603291703	-0.757393036	-0.448189393	-0.766065441	-0.682067415	-0.7128844	-0.549019432	0.36754177	2.629642591	1.759739665
AT1G14430	6.8817	7.389816667	6.881333333	6.808453333	7.75064	7.834813333	7.619626667	7.504413333	7.56586	7.32231	7.537903333	-1.398949555	0.071426101	-1.400010606	-1.610908978	1.115567889	1.359146635	0.736444691	0.403043148	0.580856018	-0.12392305	0.499955696
AT1G14440	8.206663333	10.376	9.433976667	8.571033333	8.691736667	10.50033333	11.26146667	10.88156667	10.79283333	9.662876667	9.852986667	-1.673335237	0.555180916	-0.412540806	-1.299025227	-1.175029107	0.682906062	1.464803106	1.074539437	0.983385459	-0.177396416	0.017899783
AT1G14450	11.9267	11.8644	12.09383333	11.7377	12.09793333	11.98816667	12.0397	12.0015	12.05763333	12.1748	11.93746667	0.387014081	0.346951207	0.494491476	0.265475025	0.497128038	0.426541069	0.45968029	0.435115253	0.471212567	0.546558208	0.393937735
AT1G14460	6.47425	6.501203333	6.437846667	6.18557	6.8186	6.382013333	6.586643333	6.359576667	6.496153333	6.286253333	6.325573333	-0.486895522	-0.428118333	-0.566280345	-1.116420587	0.264029227	-0.688036209	-0.24179915	-0.736963894	-0.439130878	-0.896860237	-0.811115032
AT1G14470	5.77224	5.912786667	5.658076667	5.916986667	5.976956667	5.915843333	5.67675	5.86446	5.952733333	5.704483333	5.811853333	-0.572907033	-0.231689975	-0.850071035	-0.221493279	-0.075899026	-0.224269046	-0.804736201	-0.349016721	-0.134708066	-0.737405637	-0.476734385
AT1G14480	8.039833333	6.71603	6.498396667	6.31497	7.539213333	6.45297	6.62439	6.370306667	6.314143333	6.557056667	6.610513333	2.826210851	-0.016246595	-0.483546739	-0.877398667	1.75128453	-0.581086429	-0.213015098	-0.758580322	-0.879173677	-0.357592566	-0.24281094
AT1G14490	7.20211	7.79523	6.815913333	7.128243333	6.174793333	7.870743333	9.004146667	8.284413333	8.369883333	7.538193333	7.465083333	-0.434833552	0.322230907	-0.927778944	-0.529117724	-1.746111096	0.418616901	1.865304556	0.946629538	1.055724324	-0.005853334	-0.099171689
AT1G14500	6.269773333	5.57887	5.328693333	5.48253	5.693066667	5.495773333	5.486266667	5.435173333	5.321086667	5.556163333	5.31941	2.747869416	-0.037419198	-1.045974502	-0.425801613	0.422950089	-0.372412805	-0.410737719	-0.616713971	-1.076639808	-0.128958227	-1.083399076
AT1G14510	11.6717	11.46076667	11.11173333	11.1656	11.1427	11.68166667	12.03463333	11.72783333	11.65176667	11.3857	11.56486667	0.492488	0.214059256	-0.246659355	-0.175556187	-0.205783833	0.505643846	0.971554397	0.566583133	0.466176308	0.114972415	0.351469649
AT1G14518	4.916416667	4.78784	4.737176667	4.950013333	4.562373333	5.040966667	4.682523333	4.763583333	4.860396667	4.87827	4.610526667	1.017213282	0.316859128	0.040897114	1.200213554	-0.911252632	1.695634274	-0.256798339	0.184733622	0.712073627	0.809429264	-0.64896253
AT1G14520	7.727776667	8.047936667	8.684323333	8.08915	7.731253333	7.00221	7.843643333	8.89768	9.662306667	9.711763333	9.922586667	-1.006690876	-0.643552344	0.078263371	-0.596806501	-1.002747498	-1.829658184	-0.875270176	0.320261205	1.187531959	1.243627727	1.482752151
AT1G14530	9.398433333	9.21824	9.248846667	9.24439	9.61625	8.626763333	9.631756667	9.5652	10.1426	10.03260667	9.52713	-0.276283021	-0.709157863	-0.63563208	-0.646338241	0.246973603	-2.130050436	0.284224959	0.124337209	1.511413686	1.247178901	0.032882409
AT1G14540	8.91947	6.79572	6.247163333	7.01786	6.063946667	6.025386667	5.989313333	5.87147	5.86561	7.228986667	6.543973333	1.203059672	-0.169023243	-0.523427119	-0.025506116	-0.641797199	-0.666709508	-0.690015267	-0.766149852	-0.769935799	0.11089567	-0.331668235
AT1G14550	7.243893333	5.539043333	5.72254	5.995076667	5.769786667	5.88147	5.6146	5.661503333	5.817896667	5.726986667	5.77007	1.462272496	-0.820920733	-0.575175743	-0.210185349	-0.511901396	-0.36233127	-0.71973267	-0.656918127	-0.447470845	-0.569220615	-0.511521947
AT1G14560	9.163283333	8.854983333	8.760126667	9.025626667	8.98849	8.47371	8.533196667	8.45076	8.90398	8.969576667	8.917276667	1.086322828	-0.042912319	-0.390351443	0.58211671	0.446093261	-1.43943275	-1.221546163	-1.523493556	0.136551703	0.376817877	0.185254471
AT1G14570	9.67876	9.615783333	9.186906667	9.50385	9.76021	9.2566	9.598686667	9.353866667	9.710943333	9.650733333	10.0542	0.564808602	0.414936707	-0.60570415	0.148557717	0.758643344	-0.439847928	0.374250053	-0.208372678	0.641398511	0.49811073	1.458280859
AT1G14580	8.23561	9.087043333	8.7992	8.68207	7.80209	7.909506667	7.833383333	7.848296667	7.77035	7.681623333	7.79833	0.327624635	2.341830726	1.660889808	1.383799459	-0.697938484	-0.443826628	-0.623908939	-0.588628987	-0.773024693	-0.982922269	-0.706833385
AT1G14590	8.65303	9.476433333	9.38147	9.351173333	10.1492	8.972173333	9.477086667	9.29434	9.49699	9.470186667	9.69104	-0.877997861	0.325161483	0.186400784	0.142131207	1.308210091	-0.411664695	0.326116135	0.059086175	0.355198944	0.316033835	0.638745367
AT1G14600	6.698053333	7.15387	7.41938	7.71914	7.605876667	7.197693333	7.901683333	6.83158	6.73851	6.710146667	6.740056667	-1.047782632	0.081246266	0.738897653	1.481384112	1.200838038	0.189793876	1.933532341	-0.71704557	-0.947574042	-1.017828215	-0.943743047
AT1G14610	9.953636667	9.704983333	9.153603333	8.967983333	9.48453	9.401656667	9.427743333	8.90325	9.024486667	8.74029	8.88498	0.739792163	0.312819259	-0.633978102	-0.952713867	-0.06573026	-0.208035482	-0.16324099	-1.063870146	-0.85568966	-1.343695489	-1.095242317
AT1G14620	11.04146667	10.2158	9.75893	8.84873	10.15393667	10.80343333	11.16453333	10.58353333	10.55983333	10.48863333	10.69553333	1.090725272	0.028578898	-0.559143524	-1.730034476	-0.051002751	0.784516663	1.24903954	0.501634966	0.471147034	0.379554598	0.645712956
AT1G14630	8.779276667	8.360436667	7.465533333	6.344376667	8.169473333	9.204256667	9.858263333	8.83168	9.01464	8.99721	9.7185	0.293347035	-0.176204135	-1.179458139	-2.436359162	-0.390288407	0.769781607	1.502972313	0.352095116	0.557207049	0.537666707	1.346287095
AT1G14640	5.90892	5.827506667	5.72528	5.898996667	5.663176667	5.758863333	5.706303333	5.581073333	5.774196667	5.56066	5.657353333	-0.078259315	-0.273513213	-0.518683806	-0.102058482	-0.66762646	-0.438140773	-0.564195616	-0.864535188	-0.401366783	-0.913492561	-0.681592582
AT1G14650	8.561503333	8.64133	8.134693333	8.379843333	8.173173333	8.12354	8.480223333	7.790853333	8.331583333	8.141973333	8.284456667	0.146257305	0.312389205	-0.742001711	-0.231805845	-0.661918754	-0.765213559	-0.022899212	-1.457587053	-0.332242526	-0.726850881	-0.430320562
AT1G14660	6.981336667	7.303496667	7.16491	7.74491	7.033906667	7.02934	7.377493333	6.714496667	7.241166667	7.091456667	7.090703333	-0.877604854	-0.168253857	-0.4734022	0.803676205	-0.76185311	-0.771908268	-0.005323607	-1.465148995	-0.305495748	-0.635136106	-0.63679484
AT1G14670	10.3674	9.969333333	9.886976667	9.339673333	10.4586	9.838026667	9.781183333	9.614556667	9.771813333	9.583573333	9.974696667	1.139861963	0.462461714	0.322313263	-0.609046847	1.295059341	0.239013794	0.142282036	-0.141270833	0.126336867	-0.193995966	0.471588636
AT1G14680	6.11877	6.71847	5.92401	5.60144	6.437336667	6.293766667	7.168706667	6.665096667	7.1774	6.29372	6.827603333	-0.823810552	0.322544861	-1.196103665	-1.812711745	-0.214855036	-0.489296001	1.183193919	0.220519166	1.199811644	-0.489385207	0.53115848
AT1G14685	9.42268	9.694523333	9.492673333	9.03027	9.577563333	9.266066667	10.04096667	9.600403333	9.67021	9.655503333	10.27753333	-0.169449604	0.468530807	-0.005184492	-1.090384064	0.19404113	-0.53700042	1.28158757	0.247643594	0.411470624	0.376956019	1.836778302
AT1G14686	5.44269	5.393296667	5.420513333	5.475273333	5.691053333	5.459983333	5.419973333	5.609223333	5.616486667	7.536513333	6.852126667	-0.504785638	-0.587237638	-0.541805017	-0.450394471	-0.090194187	-0.475917978	-0.542706436	-0.226792524	-0.214667885	2.990421332	1.847978697
AT1G14687	7.674983333	8.022103333	8.038753333	8.277203333	8.350443333	8.135753333	8.3336	7.55589	7.82238	8.163126667	8.201853333	-0.497509371	0.289616668	0.32737205	0.868079022	1.034157355	0.547328336	0.995963571	-0.76756429	-0.16327408	0.609399848	0.697216072
AT1G14690	9.118486667	8.907283333	8.748513333	9.2005	8.638463333	8.87299	9.4863	8.814456667	9.256533333	8.72841	8.849156667	-0.220621944	-0.647375565	-0.968183344	-0.054907291	-1.190548377	-0.716668052	0.522575001	-0.834939442	0.058312645	-1.008803775	-0.764825252
AT1G14700	6.549846667	9.53443	9.192793333	7.511653333	8.279226667	9.24493	7.117663333	7.349353333	7.68557	6.204936667	5.721846667	-0.92469643	1.710895328	1.409206723	-0.075355185	0.602464706	1.455246975	-0.423275374	-0.218677215	0.078225158	-1.229275613	-1.655877212
AT1G14710	9.888363333	9.77485	9.412926667	8.435063333	9.592183333	9.576023333	9.811233333	9.209913333	9.33599	8.97096	9.214416667	0.51991754	0.306987364	-0.371914373	-2.206206483	-0.035661771	-0.065974965	0.375235818	-0.75273012	-0.516233436	-1.200962709	-0.744282693
AT1G14720	10.80836667	11.37213333	11.20986667	10.92266667	10.13982	11.26293333	10.99723333	10.60646667	10.37273333	10.78276667	11.0953	0.142536501	1.131173918	0.846618432	0.342976264	-1.029846133	0.939677662	0.473738512	-0.211521137	-0.621402623	0.097643606	0.645711035
AT1G14730	9.784546667	7.847026667	7.515553333	7.042916667	9.329113333	7.540726667	7.533036667	7.760453333	7.80422	8.394766667	8.786586667	2.058657522	-0.081982442	-0.448205791	-0.970391336	1.555478822	-0.420393411	-0.428889592	-0.177631693	-0.129276747	0.523179896	0.956076357
AT1G14740	8.529686667	8.1945	8.01051	8.553303333	7.911426667	8.120226667	8.309783333	7.79041	7.938826667	7.83795	7.933383333	0.110507187	-0.347287013	-0.598578496	0.142762566	-0.733905404	-0.4487287	-0.189834326	-0.899188614	-0.696482791	-0.834259014	-0.703917235
AT1G14750	6.600346667	5.991896667	6.142716667	5.59887	6.17727	6.005376667	6.63267	6.117123333	6.21118	5.5054	5.816943333	0.641019766	-0.542729285	-0.249306601	-1.30736885	-0.182082547	-0.516503732	0.70390532	-0.299098834	-0.116110109	-1.489216206	-0.883103748
AT1G14755	4.98377	4.669806667	5.071226667	5.153476667	5.051136667	5.289796667	4.91054	5.6847	6.16116	7.86545	8.28765	-0.522394567	-0.811906471	-0.441749016	-0.365904637	-0.460274409	-0.240201223	-0.589921423	0.123947082	0.56330043	2.134860513	2.524179624
AT1G14760	6.0533	6.899236667	6.216246667	6.20546	6.196043333	7.482046667	6.347803333	6.86704	6.904376667	6.214886667	6.290616667	-0.990498018	1.104149547	-0.587021195	-0.613730364	-0.637047237	2.547261774	-0.261270034	1.024426475	1.116876845	-0.590388729	-0.402871547
AT1G14770	8.844503333	8.836753333	8.4163	8.222176667	8.07457	8.96291	9.543313333	9.069676667	9.159516667	8.563673333	8.95301	0.195969147	0.1824133	-0.553019065	-0.892568239	-1.150753182	0.403079159	1.418286703	0.589829164	0.746972034	-0.295242254	0.385762658
AT1G14780	7.20082	6.051446667	6.045073333	6.47137	5.929126667	5.875676667	5.927783333	5.77735	6.015733333	6.256513333	5.96194	1.916640468	-0.529045021	-0.542606471	0.364485717	-0.789322723	-0.903055907	-0.792181124	-1.112279573	-0.605037372	-0.092695442	-0.719501116
AT1G14790	6.837083333	6.63549	7.299003333	8.21572	7.734226667	6.974683333	7.787376667	6.990843333	7.215446667	6.942463333	6.904153333	-0.96443253	-1.23119286	-0.353192418	0.859861786	0.222721072	-0.782351998	0.293052324	-0.760968121	-0.463759586	-0.824987424	-0.875681503
AT1G14810	11.8565	12.16603333	11.8166	10.5085	11.10526667	11.94083333	11.30903333	11.16976667	10.9526	10.8585	11.0558	1.053065446	1.512543817	0.993836972	-0.947936636	-0.062082525	1.178251778	0.240393384	0.033662753	-0.288704422	-0.428388618	-0.135511978
AT1G14820	9.95287	10.27296667	10.09428	9.748623333	10.08459667	10.40918333	11.29833333	11.0928	11.3175	10.6942	11.09333333	-0.322273024	0.014486821	-0.173501685	-0.537152099	-0.183689101	0.157794478	1.093230698	0.876997977	1.113395118	0.457648174	0.877559074
AT1G14830	9.73177	9.10434	8.833376667	8.54783	9.98266	8.626303333	8.967066667	8.684833333	8.96325	8.819946667	8.90551	0.461140984	-0.381665229	-0.745641419	-1.129206924	0.798153321	-1.02379626	-0.566060012	-0.945174824	-0.571186815	-0.763681499	-0.64874707
AT1G14840	8.094353333	9.234613333	9.11421	8.39722	8.70051	8.90524	9.245846667	8.888446667	8.820746667	8.772513333	8.944693333	-1.582862935	0.085160314	-0.090971059	-1.13981605	-0.696149894	-0.396661707	0.101592936	-0.421227745	-0.520262328	-0.590820202	-0.338947609
AT1G14850	7.368273333	7.149033333	6.748073333	6.74107	7.05333	7.12715	7.25852	6.680326667	6.882876667	6.476473333	6.564733333	0.076786721	-0.222327041	-0.769365239	-0.778920034	-0.352897121	-0.252182935	-0.072952069	-0.861793447	-0.585450204	-1.139914855	-1.019499873
AT1G14860	8.94585	7.06983	6.589933333	6.721246667	6.13813	6.610306667	6.247483333	6.596563333	7.046343333	7.029846667	6.22997	2.830622961	0.269706083	-0.38539113	-0.20613796	-1.002138703	-0.357579906	-0.852862684	-0.376340651	0.23764491	0.215125645	-0.87676978
AT1G14870	11.69446667	8.613666667	8.583983333	10.36060333	7.348836667	7.098426667	8.94655	8.887326667	8.410336667	11.1355	10.03162333	1.655115995	-0.37788661	-0.397474475	0.774907078	-1.212540819	-1.37778497	-0.158218769	-0.197299914	-0.512062935	1.286257033	0.557815025
AT1G14880	5.991406667	8.516746667	11.66636667	12.01033333	7.746576667	4.381873333	5.39882	5.505253333	5.05604	9.887246667	5.196903333	-0.418973889	0.644864202	1.971689789	2.116591007	0.320418312	-1.097014418	-0.668610084	-0.623773415	-0.8130114	1.222208284	-0.753670567
AT1G14890	9.74816	10.03188667	9.82597	8.730886667	10.86053333	10.82436667	11.52223333	10.93856667	11.20846667	11.29723333	11.98293333	-0.841115157	-0.512533518	-0.751004003	-2.019211467	0.447115721	0.405231386	1.213425328	0.537485515	0.8500546	0.952854584	1.746958404
AT1G14900	10.72603333	10.24983333	8.974143333	7.935806667	9.247386667	10.9204	11.80563333	11.4932	11.43103333	11.14456667	11.39413333	0.400512956	0.043732532	-0.912044911	-1.689991563	-0.707324474	0.546137109	1.209375084	0.975292562	0.928715809	0.714088134	0.901069447
AT1G14910	9.227076667	9.303496667	9.13083	9.28361	9.44043	8.634643333	9.200923333	8.824	9.243116667	8.763983333	8.87833	0.259746591	0.442744973	0.029270482	0.395123567	0.770650998	-1.158917912	0.197118775	-0.705476881	0.298156615	-0.849195187	-0.575376095
AT1G14920	9.271106667	9.826526667	9.915946667	9.775783333	9.778213333	9.18267	9.537003333	9.364086667	9.738333333	9.155466667	9.573463333	-0.739173246	0.709276893	0.942470532	0.576946065	0.583283132	-0.969802503	-0.045755537	-0.496695672	0.479282211	-1.040744622	0.049326548
AT1G14930	7.294366667	6.547183333	6.85624	7.108326667	6.564543333	6.604133333	6.825896667	6.784213333	6.967096667	6.86994	6.742933333	1.190737105	-1.440555002	-0.352176379	0.535575832	-1.379419764	-1.239999022	-0.45903392	-0.605826576	0.038218132	-0.303930252	-0.751198847
AT1G14940	6.680463333	6.5614	6.716233333	6.664386667	6.487693333	6.678096667	6.71291	6.724983333	6.629723333	6.514666667	6.587063333	-0.205082973	-0.636955176	-0.075336323	-0.263397025	-0.904307513	-0.213667459	-0.087390876	-0.043597905	-0.389129522	-0.806468552	-0.543867909
AT1G14950	7.421756667	7.595463333	7.657013333	7.845753333	7.560146667	7.697673333	7.606663333	7.649536667	7.75171	7.782623333	7.311933333	-1.093875879	-0.437627925	-0.205097635	0.507944883	-0.571051073	-0.051487861	-0.395315346	-0.2333438	0.152657741	0.269445497	-1.508778423
AT1G14960	10.32063333	6.22311	5.7687	5.788886667	5.56562	5.842616667	6.067443333	5.647993333	5.984243333	5.501793333	5.71659	2.66788378	-0.175549087	-0.490882088	-0.476873765	-0.631807301	-0.439588401	-0.28357232	-0.5746452	-0.341308078	-0.676099139	-0.52704327
AT1G14970	8.201556667	8.00645	7.798586667	6.580126667	7.924296667	8.159903333	8.3698	7.835433333	8.200176667	7.921776667	7.926986667	0.030777941	-0.276679295	-0.60423902	-2.524339191	-0.40613995	-0.034861122	0.295902814	-0.546174503	0.028603279	-0.410111071	-0.401900936
AT1G14980	12.39396667	11.83246667	11.77776667	10.44903	11.7442	12.5931	12.56543333	12.36666667	12.09596667	12.15673333	11.98896667	0.731864921	0.180207287	0.126466107	-1.17897953	0.09348782	0.927507705	0.900325999	0.705043454	0.439088474	0.49878998	0.333964045
AT1G14990	10.82636667	10.73086667	10.84066667	10.4888	11.28123333	10.63532333	11.1659	11.17743333	11.33026667	11.08636667	10.93003333	0.215177788	0.082648577	0.235022476	-0.253277122	0.846414651	-0.049940769	0.686361922	0.702367195	0.91446019	0.5759903	0.359040213
AT1G15000	8.55825	9.057453333	8.44482	8.257823333	8.174783333	9.011853333	8.963223333	8.77314	8.445216667	8.653913333	9.454883333	-0.134222646	0.976822096	-0.3866765	-0.80286295	-0.987679736	0.875333109	0.767100447	0.344044201	-0.385793664	0.07868908	1.861356478
AT1G15010	9.553886667	9.30646	8.377673333	9.196486667	7.924823333	8.057646667	7.916946667	8.50534	8.45043	8.781903333	9.05515	1.754532454	1.344853335	-0.192994254	1.162763915	-0.942805062	-0.722881531	-0.955846929	0.018391076	-0.072526693	0.476313514	0.92874435
AT1G15020	8.710663333	8.52683	8.101853333	8.451433333	8.4813	7.955756667	8.013566667	7.350133333	7.85078	7.67613	7.909573333	0.625685398	0.303355344	-0.441791086	0.171156187	0.223523862	-0.697954348	-0.596591336	-1.759843388	-0.882018544	-1.188246707	-0.778931373
AT1G15030	9.469126667	10.03239333	9.8214	9.99623	9.564053333	9.3852	9.484203333	9.13818	9.318846667	9.30511	9.651066667	-0.407873406	1.827637743	0.990240509	1.684111525	-0.03112535	-0.740964302	-0.348036639	-1.721345349	-1.00430958	-1.058828111	0.31421601
AT1G15040	10.15716	7.27388	6.518613333	7.04592	6.550263333	6.54453	6.504463333	6.56204	6.981726667	7.947363333	8.14194	2.101637623	-0.199083921	-0.801751123	-0.380985256	-0.776495915	-0.781070845	-0.813042156	-0.76709869	-0.432208511	0.338324036	0.493587045
AT1G15050	8.238523333	7.15946	7.76798	7.537556667	7.23402	7.32293	7.467826667	7.43112	8.613776667	7.384523333	7.431996667	1.473978099	-0.825482175	0.471260586	-0.019766479	-0.666596451	-0.477131193	-0.168359578	-0.246580679	2.273634713	-0.345877152	-0.244712521
AT1G15060	8.946476667	9.13448	9.144713333	9.660156667	9.033286667	8.324006667	8.734886667	7.97105	8.467256667	8.33545	8.198463333	0.400991946	0.694304922	0.710270434	1.514438187	0.536428372	-0.570153219	0.070880286	-1.120817765	-0.346662055	-0.552299928	-0.766019367
AT1G15080	8.05485	8.597473333	7.937	7.849313333	7.950846667	8.557223333	9.359823333	8.397493333	8.222206667	7.814433333	8.247093333	-0.219176125	0.883505364	-0.458662718	-0.636853478	-0.430524483	0.801712107	2.43270014	0.477119883	0.120914481	-0.707734194	0.171487438
AT1G15100	12.25453333	11.13873333	11.1543	12.0684	11.16586667	11.19836667	11.40226667	11.37423333	11.88306667	12.36313333	11.33513333	0.978807161	-0.063574242	-0.049031847	0.804921227	-0.038226257	-0.007864726	0.182618844	0.156430078	0.631782654	1.080261383	0.119902822
AT1G15110	9.207713333	7.805523333	7.436443333	7.983633333	7.77048	8.034283333	8.39846	8.137863333	8.656736667	8.617236667	8.497683333	1.761856654	-1.162393399	-1.932105214	-0.790947178	-1.235475841	-0.685317224	0.074168749	-0.469302404	0.612801571	0.530424805	0.281097794
AT1G15120	11.2395	11.09393333	11.2305	10.5992	11.1997	10.99196667	10.88656667	10.91026667	11.00276667	11.33333333	11.6984	0.725733148	0.500760396	0.711823681	-0.263848168	0.664222393	0.343171284	0.180275968	0.216904232	0.359862644	0.870752223	1.434961426
AT1G15125	7.656466667	9.14287	8.95134	10.03668	6.698646667	9.846223333	6.966976667	6.895963333	6.8255	7.14937	7.201366667	-0.270268001	0.960452869	0.801868747	1.700514867	-1.06332937	1.54281945	-0.841155938	-0.89995397	-0.95829661	-0.690136846	-0.647084343
AT1G15130	8.822893333	8.575216667	8.50512	8.76342	8.794456667	7.819	8.29505	7.791106667	8.17766	8.117883333	7.81216	0.305030528	-0.087304705	-0.198342182	0.210821072	0.259985081	-1.285198905	-0.531106118	-1.329383679	-0.717059174	-0.811749129	-1.29603389
AT1G15140	11.6219	12.85793333	12.97493333	12.39863333	12.50913333	12.1509	11.68036667	12.1433	12.09163333	12.01156667	11.8704	-0.210937798	0.934182811	1.042577227	0.508665245	0.611037749	0.279153194	-0.156771472	0.272112189	0.224245709	0.150068106	0.01928453
AT1G15150	7.354066667	7.548933333	7.46394	7.490353333	7.15356	7.623653333	7.26829	7.034256667	7.306523333	6.974863333	6.813273333	0.330975289	1.191978805	0.816442239	0.933147539	-0.554948137	1.52212343	-0.048022375	-1.082080823	0.120908694	-1.34450574	-2.05847884
AT1G15160	6.981336667	7.087593333	7.207793333	6.88814	6.9452	6.945	7.061303333	6.81074	6.93138	6.55485	6.443396667	0.314898515	0.71948663	1.177166068	-0.039961702	0.177302763	0.176541234	0.619383532	-0.334673752	0.124681051	-1.309013115	-1.733388314
AT1G15165	6.495236667	6.628703333	7.311696667	6.93952	6.957253333	6.376463333	6.48893	6.302816667	6.41689	6.387843333	5.84118	-0.576375845	-0.325377182	0.959066478	0.259147553	0.292497026	-0.799742089	-0.588236222	-0.9382427	-0.723715321	-0.778340754	-1.806400939
AT1G15170	8.7551	8.516936667	8.384183333	9.054386667	8.06516	7.64346	7.39104	8.0317	8.510036667	7.773893333	7.565483333	1.01168578	0.573604674	0.329416259	1.562198035	-0.257399908	-1.033081032	-1.497386058	-0.31894672	0.560912714	-0.793160059	-1.176512449
AT1G15175	6.479376667	7.557246667	8.519003333	6.51028	7.492563333	7.167993333	7.385236667	6.657943333	6.973506667	5.678143333	5.52997	-0.575794421	0.617575781	1.682390413	-0.541579611	0.545961242	0.18661163	0.427133883	-0.378093271	-0.028715443	-1.462884687	-1.626935677
AT1G15180	8.126126667	9.945493333	9.539423333	9.256433333	8.508776667	9.12683	8.827093333	8.88968	8.939403333	6.658946667	7.120093333	-0.63358728	1.409162934	0.953235278	0.6354995	-0.203955154	0.489983348	0.153444732	0.223715849	0.279544259	-2.280909017	-1.76314233
AT1G15190	8.10439	7.512923333	7.518576667	7.870086667	7.960416667	7.960586667	8.555536667	8.52859	8.691096667	7.8027	7.747363333	0.136507435	-1.480613165	-1.465156467	-0.504097976	-0.257128008	-0.256663214	1.369981119	1.296306621	1.740613786	-0.688338903	-0.839634096
AT1G15200	10.57503333	10.47496667	10.15223	10.20936667	10.2138	10.447	10.8491	10.37666667	10.51363333	10.37683333	10.36566667	0.505385243	0.061207375	-1.371362425	-1.117743076	-1.09806431	-0.06293161	1.721917699	-0.375128579	0.232841728	-0.374388776	-0.423955593
AT1G15210	8.131953333	6.100186667	5.685816667	5.865153333	5.79281	6.087166667	6.058956667	5.833473333	5.643423333	5.470913333	5.45338	2.56565581	-0.125689733	-0.674577984	-0.437022685	-0.532851064	-0.142936457	-0.180304359	-0.478987064	-0.7307336	-0.95924607	-0.982471305
AT1G15215	8.632053333	8.837333333	8.749993333	8.878226667	8.71423	8.561316667	9.277403333	8.772876667	8.94017	8.817883333	9.422026667	-0.587380155	0.121741075	-0.179967071	0.263003404	-0.303508277	-0.831733584	1.641923167	-0.100918661	0.476981058	0.054552806	2.141511417
AT1G15220	8.94312	8.97333	8.81501	9.11615	8.893273333	8.657613333	9.37796	9.076606667	8.983893333	8.932063333	8.980316667	0.165393078	0.232544653	-0.119373169	0.55000867	0.054592608	-0.469238581	1.131966761	0.462110719	0.256025105	0.140816031	0.248074797
AT1G15230	11.11853333	10.842	10.75363333	11.30586667	10.5958	11.00263333	11.46686667	11.1399	11.24023333	11.14473333	11.13413333	0.421545022	0.134024934	0.042147432	0.616321166	-0.121956668	0.301040279	0.783717746	0.443760593	0.548080201	0.448785956	0.437764815
AT1G15240	7.04598	7.094776667	6.955323333	7.354133333	6.89984	6.570036667	6.772733333	6.209326667	7.03971	6.536093333	6.645636667	-0.222073747	-0.167475904	-0.323508104	0.1227143	-0.385587556	-0.754599458	-0.52780526	-1.158192355	-0.229089154	-0.792578134	-0.670011775
AT1G15250	11.55456667	11.56616667	11.30126667	10.74393333	11.167	11.55766667	11.96093333	11.7487	11.5521	11.68333333	11.68033333	0.437985169	0.447926808	0.220897494	-0.256758241	0.105825885	0.440641986	0.786256764	0.604364775	0.435871143	0.54834307	0.545771957
AT1G15260	7.5456	10.39603333	10.40159	10.38546667	8.849253333	9.39743	10.31393333	10.90726667	11.07103333	10.07426667	10.6471	-2.741804722	0.442924375	0.449132721	0.431118461	-1.285260324	-0.672794086	0.351195775	1.014114605	1.197087651	0.083421259	0.723435871
AT1G15270	10.11012	10.05067333	10.3235	9.884863333	10.30376667	9.725166667	10.30356667	9.892373333	10.09197333	10.7909	10.05915	0.410696938	0.365366121	0.573409004	0.238928368	0.558361429	0.117152314	0.55820892	0.244655089	0.39685927	0.929823004	0.371829969
AT1G15280	8.79396	8.78196	8.326756667	8.93332	8.3366	8.272893333	8.761666667	8.133233333	8.65116	8.3476	8.833313333	0.038502464	0.012369898	-0.978932685	0.34198866	-0.957496722	-1.09623161	-0.031823174	-1.40037112	-0.272475067	-0.93354187	0.124202761
AT1G15290	7.055246667	7.770403333	7.756353333	7.620156667	7.711493333	7.55564	7.066136667	6.987593333	7.03238	6.88351	6.889336667	-0.765786178	0.140573717	0.12276733	-0.049842676	0.065913627	-0.131608423	-0.751984644	-0.851527207	-0.794766443	-0.983438106	-0.97605363
AT1G15300	6.97047	6.796886667	6.671023333	6.604003333	6.5577	6.69934	6.92534	6.566383333	7.214053333	6.768313333	6.594923333	0.090066961	-0.349601538	-0.668400249	-0.838154927	-0.955436446	-0.596677082	-0.024242627	-0.933442467	0.707038167	-0.421974815	-0.861153621
AT1G15310	7.496493333	7.359923333	7.176406667	7.205503333	7.133323333	7.052333333	7.424736667	7.328803333	7.958566667	7.69968	7.532366667	0.022525566	-0.38095519	-0.923134612	-0.837171771	-1.050419491	-1.289695368	-0.189471462	-0.472895742	1.387669436	0.622817798	0.128509309
AT1G15320	6.384033333	6.253203333	6.28905	6.32151	6.29661	6.220756667	7.46658	7.41897	7.84474	6.26384	6.219006667	-0.490016792	-0.706681583	-0.647316678	-0.593560359	-0.634796722	-0.76041582	1.302765806	1.223919894	1.92902857	-0.689066425	-0.763313958
AT1G15330	6.691226667	5.492043333	5.453986667	5.530606667	5.331216667	5.566896667	5.59643	5.140593333	5.886116667	5.207576667	5.104113333	3.059209418	-0.146542018	-0.248278099	-0.043451474	-0.576476543	0.053561815	0.13251265	-1.086065867	0.906925888	-0.907000739	-1.18358708
AT1G15340	11.39033333	11.62343333	11.3187	11.72203333	10.88363333	11.63673333	12.1355	11.7905	11.8886	11.56936667	11.31883333	-0.208107001	0.244306087	-0.347136849	0.4356743	-1.191537768	0.270119446	1.23815277	0.56855811	0.758955896	0.139370576	-0.346878069
AT1G15350	10.67386667	9.820366667	9.093113333	10.1425	9.490623333	9.323996667	6.83021	7.65553	8.583406667	10.26066667	9.088903333	1.069627643	0.340753355	-0.280308455	0.615849669	0.059158233	-0.083138068	-2.212788894	-1.507979841	-0.715589162	0.716761965	-0.283903723
AT1G15360	6.65064	6.728	6.974993333	6.841153333	7.126806667	7.074543333	9.410076667	10.40916667	10.6505	7.118276667	6.68418	-0.854885624	-0.801820569	-0.632395611	-0.724203095	-0.528259328	-0.564109336	1.037948631	1.723273936	1.88881642	-0.534110477	-0.831878877
AT1G15370	10.78076667	10.37753667	10.40336667	10.1706	10.92223333	10.43491333	10.89223333	10.93333333	10.9439	10.66273333	11.00873333	0.597505416	-0.007625267	0.031138034	-0.318176878	0.809805643	0.078480384	0.764784389	0.826463507	0.842320994	0.420371791	0.939616927
[truncated: 7,574,677 more chars]
